# Supplementary material for: Social associations and habitat selection delineate two subpopulations of west coast transient killer whales (Orcinus orca rectipinnus) in the California Current System
Source: PLoS One. 2025 Nov 6;20(11):e0325156. doi: 10.1371/journal.pone.0325156 (PMC12591406; doi:10.1371/journal.pone.0325156)
Supplement: S1 Table — (XLSX) [file pone.0325156.s001.xlsx]

## Sheet: Master_Data
OBJECTID	Date	Time (24hr)	Region	Study Area	Decimal Latitude	Decimal Longitude	Species	Ecotype	Population	Animals	ID Animals	Matriline 2	Matriline 3	Matriline 4	Matriline 5	Matriline 6	Matriline 7	Matriline 8	Matriline 9	Matriline 10	Matriline 11	Matriline 12	Matriline 13	Matriline 14	DepthMeter	ShelfMeters	ShelfKilometers	ShoreMeters	ShoreKilometers	Width_ContShelf	montery	Shore5.56km
174	2019-09-12	11:36-11:58	North/Central California	Point Lobos	36.4897	-122.004	Oo	Transient	Outer Coast Transient	3	3	OCT008	OCT092												-186	291.137	0.291137	5168.56	5.16856			Yes
32	2011-04-20	10:55	North/Central California	Monterey Bay	36.7835	-121.891	Oo	Transient	Outer Coast Transient	13	11	OCT030	OCT032	OCT036	OCT038	OCT049									-342	0	0	7993.46	7.99346		Yes
39	2012-04-15	8:52	North/Central California	Monterey Bay	36.7574	-121.986	Oo	Transient	Outer Coast Transient	10	9	OCT019	OCT081												-666	1600.92	1.60092	14007.1	14.0071		Yes
92	2016-04-10	11:31	North/Central California	Monterey Bay	36.7992	-122.001	Oo	Transient	Outer Coast Transient	3	3														-551	465.381	0.465381	16843	16.843		Yes
288	2011-05-04	11:26	North/Central California	Monterey Bay	36.8053	-122.038	Oo	Transient	Outer Coast Transient	7	15	OCT018	OCT031	OCT035	OCT044	OCT044A									-161	301.723	0.301723	15628.5	15.6285		Yes
27	2010-04-18	11:43	North/Central California	Monterey Bay	36.7714	-122.071	Oo	Transient	Outer Coast Transient	6	4	OCT032	OCT037	OCT039											-743	695.089	0.695089	19042.5	19.0425		Yes
32	2011-04-20	10:55	North/Central California	Monterey Bay	36.7835	-121.891	Oo	Transient	Outer Coast Transient	13	11	OCT030	OCT032	OCT036	OCT038	OCT049									-342	0	0	7993.46	7.99346		Yes
39	2012-04-15	8:52	North/Central California	Monterey Bay	36.7574	-121.986	Oo	Transient	Outer Coast Transient	10	9	OCT019	OCT081												-666	1600.92	1.60092	14007.1	14.0071		Yes
92	2016-04-10	11:31	North/Central California	Monterey Bay	36.7992	-122.001	Oo	Transient	Outer Coast Transient	3	3														-551	465.381	0.465381	16843	16.843		Yes
288	2011-05-04	11:26	North/Central California	Monterey Bay	36.8053	-122.038	Oo	Transient	Outer Coast Transient	7	15	OCT018	OCT031	OCT035	OCT044	OCT044A									-161	301.723	0.301723	15628.5	15.6285		Yes
199	2021-04-17	10:18	North/Central California	Monterey Bay	36.7558	-121.958	Oo	Transient	Outer Coast Transient	22	24	OCT016B	OCT019	OCT028	OCT030B	OCT031C	OCT044	OCT044A	OCT092	OCT108					-270	0	0	13254.9	13.2549		Yes
254	2023-03-30	10:35:00 AM	North/Central California	Monterey Bay	36.7331	-121.935	Oo	Transient	Outer Coast Transient	17	17	OCT008	OCT019	OCT030B	OCT031C	OCT032	OCT036	OCT060	OCT063	OCT092					-107	2049.53	2.04953	10608.2	10.6082		Yes
273	2020-01-23	15:00:00	North/Central California	Point Arena Lighthouse	38.9602	-123.749	Oo	Transient	Outer Coast Transient	9	3	OCT008	OCT092												-19	16223.7	16.2237	1019.97	1.01997			Yes
100	2016-06-05	12:11	North/Central California	Monterey Bay	36.7701	-121.992	Oo	Transient	Outer Coast Transient	26	26	OCT014	OCT030	OCT030B	OCT043	OCT044	OCT044A	OCT047	OCT048	OCT060	OCT064	OCT081			-687	3003.3	3.0033	15509.9	15.5099		Yes
206	2021-04-27	10:38	North/Central California	Monterey Bay	36.6983	-121.993	Oo	Transient	Outer Coast Transient	6	6	OCT038													-322	0	0	8363.48	8.36348		Yes
240	2022-02-04	12:00:00 PM	North/Central California	Monterey Bay	36.6151	-122.078	Oo	Transient	Outer Coast Transient	5	3														-993	4686.97	4.68697	9139.58	9.13958		Yes
41	2012-05-03	14:51	North/Central California	Monterey Bay	36.7173	-122.008	Oo	Transient	Outer Coast Transient	11	11	OCT010	OCT025	OCT050	OCT055	OCT084									-1359	2269.87	2.26987	10895.2	10.8952		Yes
98	2016-05-07	12:05	North/Central California	Monterey Bay	36.7697	-122.08	Oo	Transient	Outer Coast Transient	20	14	OCT010	OCT040	OCT081											-953	1928.24	1.92824	19429.7	19.4297		Yes
41	2012-05-03	14:51	North/Central California	Monterey Bay	36.7173	-122.008	Oo	Transient	Outer Coast Transient	11	11	OCT010	OCT025	OCT050	OCT055	OCT084									-1359	2269.87	2.26987	10895.2	10.8952		Yes
98	2016-05-07	12:05	North/Central California	Monterey Bay	36.7697	-122.08	Oo	Transient	Outer Coast Transient	20	14	OCT010	OCT040	OCT081											-953	1928.24	1.92824	19429.7	19.4297		Yes
10	2008-05-16	10:01	North/Central California	Monterey Bay	36.7873	-121.885	Oo	Transient	Outer Coast Transient	4	2	OCT013B													-313	0	0	7574.64	7.57464		Yes
14	2008-10-29	11:12	North/Central California	Monterey Bay	36.7701	-121.854	Oo	Transient	Outer Coast Transient	17	15	OCT014	OCT030	OCT042	OCT044	OCT044A									-63	1929.04	1.92904	4473.05	4.47305		Yes	Yes
56	2014-04-14	13:51	North/Central California	Monterey Bay	36.743	-121.837	Oo	Transient	Outer Coast Transient	28	28	OCT014	OCT019	OCT030	OCT037	OCT043	OCT044	OCT060	OCT064						-27	5085.86	5.08586	2589.23	2.58923		Yes	Yes
57	2014-04-20	9:26	North/Central California	Monterey Bay	36.7333	-121.917	Oo	Transient	Outer Coast Transient	3	3	OCT060													-97	3164.06	3.16406	9676.5	9.6765		Yes
93	2016-04-11	11:00:00	North/Central California	Monterey Bay	36.7702	-122.016	Oo	Transient	Outer Coast Transient	7	9	OCT028	OCT029	OCT087	OCT088										-739	3540.91	3.54091	16317.7	16.3177		Yes
100	2016-06-05	12:11	North/Central California	Monterey Bay	36.7701	-121.992	Oo	Transient	Outer Coast Transient	26	26	OCT014	OCT030	OCT030B	OCT043	OCT044	OCT044A	OCT047	OCT048	OCT060	OCT064	OCT081			-687	3003.3	3.0033	15509.9	15.5099		Yes
108	2017-04-22	9:38:00	North/Central California	Monterey Bay	36.7	-121.917	Oo	Transient	Outer Coast Transient	15	15	OCT028	OCT030	OCT030B	OCT031B	OCT043	OCT060								-94	5516.09	5.51609	6975.61	6.97561		Yes
14	2008-10-29	11:12	North/Central California	Monterey Bay	36.7701	-121.854	Oo	Transient	Outer Coast Transient	17	15	OCT014	OCT030	OCT042	OCT044	OCT044A									-63	1929.04	1.92904	4473.05	4.47305		Yes	Yes
19	2009-09-13	12:00	North/Central California	Arlight	34.5333	-120.817	Oo	Transient	Outer Coast Transient	9	9	OCT019	OCT030	OCT030B	OCT043	OCT060									-383	0	0	15617.2	15.6172
29	2010-10-08	10:15	North/Central California	Monterey Bay	36.7925	-121.917	Oo	Transient	Outer Coast Transient	3	3	OCT060													-463	0	0	10430.6	10.4306		Yes
31	2011-04-10	N/A	North/Central California	Monterey Bay	36.7938	-121.939	Oo	Transient	Outer Coast Transient	4	3	OCT030													-282	0	0	12385.8	12.3858		Yes
56	2014-04-14	13:51	North/Central California	Monterey Bay	36.743	-121.837	Oo	Transient	Outer Coast Transient	28	28	OCT014	OCT019	OCT030	OCT037	OCT043	OCT044	OCT060	OCT064						-27	5085.86	5.08586	2589.23	2.58923		Yes	Yes
93	2016-04-11	11:00:00	North/Central California	Monterey Bay	36.7702	-122.016	Oo	Transient	Outer Coast Transient	7	9	OCT028	OCT029	OCT087	OCT088										-739	3540.91	3.54091	16317.7	16.3177		Yes
98	2016-05-07	12:05	North/Central California	Monterey Bay	36.7697	-122.08	Oo	Transient	Outer Coast Transient	20	14	OCT010	OCT040	OCT081											-953	1928.24	1.92824	19429.7	19.4297		Yes
100	2016-06-05	12:11	North/Central California	Monterey Bay	36.7701	-121.992	Oo	Transient	Outer Coast Transient	26	26	OCT014	OCT030	OCT030B	OCT043	OCT044	OCT044A	OCT047	OCT048	OCT060	OCT064	OCT081			-687	3003.3	3.0033	15509.9	15.5099		Yes
101	2016-06-05	11:51	North/Central California	Monterey Bay	36.7684	-121.985	Oo	Transient	Outer Coast Transient	8	8	OCT064													-889	2510.73	2.51073	15145.4	15.1454		Yes
109	2017-04-25	11:02:00	North/Central California	Monterey Bay	36.8025	-121.891	Oo	Transient	Outer Coast Transient	8	8	OCT030	OCT030B	OCT060											-282	0	0	8333.2	8.3332		Yes
116	2017-06-25	10:22:00	North/Central California	Monterey Bay	36.7883	-121.987	Oo	Transient	Outer Coast Transient	16	16	OCT019	OCT030	OCT044	OCT060										-541	481.383	0.481383	16366.4	16.3664		Yes
200	2021-04-18	10:18	North/Central California	Monterey Bay	36.5804	-122.039	Oo	Transient	Outer Coast Transient	6	6	OCT030													-932	1204.21	1.20421	5017.88	5.01788			Yes
336	2020-10-15	18:30	North/Central California	Monterey Bay	36.8062	-121.98	Oo	Transient	Outer Coast Transient	2	2														-289	0	0	15356.8	15.3568		Yes
354	2022-06-24	1:00:00 PM	North/Central California	Farallon Islands	37.6912	-123.003	Oo	Transient	Outer Coast Transient	11	11	OCT042	OCT050B	OCT050C	OCT073										-26	6952.82	6.95282	982.301	0.982301			Yes
267	2015-06-08	15:50	North/Central California	Kenny, California	39.8845	-124.132	Oo	Transient	Outer Coast Transient	36	34	T036	T036A	T099	T124D	OCT016B	OCT028	OCT040	OCT047	OCT064	OCT090	OCT500	OCT501	OCT502	-200	0	0	15136.3	15.1363
18	2008-11-11	9:39	North/Central California	Monterey Bay	36.8011	-121.923	Oo	Transient	Outer Coast Transient	2	2														-287	0	0	11060.6	11.0606		Yes
25	2009-11-29	11:07	North/Central California	Monterey Bay	36.7754	-121.886	Oo	Transient	Outer Coast Transient	9	9	OCT025	OCT042	OCT050	OCT062										-190	291.337	0.291337	7345.84	7.34584		Yes
26	2009-11-30	9:27	North/Central California	Monterey Bay	36.8014	-121.803	Oo	Transient	Outer Coast Transient	7	8	OCT025	OCT042	OCT050											-68	3206.93	3.20693	1179.81	1.17981		Yes	Yes
42	2013-01-12	12:02	North/Central California	Monterey Bay	36.6563	-122.01	Oo	Transient	Outer Coast Transient	3	2														-148	585.444	0.585444	6439.71	6.43971		Yes
47	2013-06-10	12:44	North/Central California	Monterey Bay	36.7353	-121.952	Oo	Transient	Outer Coast Transient	2	9	OCT037	OCT038	OCT081											-193	579.893	0.579893	10929	10.929		Yes
53	2013-12-01	12:32	North/Central California	Monterey Bay	36.6873	-122.004	Oo	Transient	Outer Coast Transient	2	2														-172	300.371	0.300371	8090.07	8.09007		Yes
105	2016-09-15	12:00	North/Central California	Monterey Bay	36.7974	-121.801	Oo	Transient	Outer Coast Transient	6	2														-67	3070.85	3.07085	812.884	0.812884		Yes	Yes
199	2021-04-17	10:18	North/Central California	Monterey Bay	36.7558	-121.958	Oo	Transient	Outer Coast Transient	22	24	OCT016B	OCT019	OCT028	OCT030B	OCT031C	OCT044	OCT044A	OCT092	OCT108					-270	0	0	13254.9	13.2549		Yes
299	2014-11-13	12:00	North/Central California	Open Ocean	37.2512	-122.869	Oo	Transient	Outer Coast Transient	8	13	OCT031C	OCT041	OCT043	OCT044A	OCT060									-286	0	0	39063.2	39.0632
320	2018-05-07	10:09:00	North/Central California	Monterey Bay	36.8378	-121.958	Oo	Transient	Outer Coast Transient	23	23	OCT016B	OCT019	OCT030	OCT030B	OCT031C	OCT044A	OCT060	OCT064	OCT085					-120	2403.36	2.40336	12004	12.004		Yes
1	2006-05-05	11:12	North/Central California	Monterey Bay	36.7237	-122.079	Oo	Transient	Outer Coast Transient	10	8	OCT017	OCT019	OCT032	OCT036	OCT037	OCT038	OCT039	OCT041						-1441	6442.69	6.44269	15879.2	15.8792		Yes
288	2011-05-04	11:26	North/Central California	Monterey Bay	36.8053	-122.038	Oo	Transient	Outer Coast Transient	7	15	OCT018	OCT031	OCT035	OCT044	OCT044A									-161	301.723	0.301723	15628.5	15.6285		Yes
1	2006-05-05	11:12	North/Central California	Monterey Bay	36.7237	-122.079	Oo	Transient	Outer Coast Transient	10	8	OCT017	OCT019	OCT032	OCT036	OCT037	OCT038	OCT039	OCT041						-1441	6442.69	6.44269	15879.2	15.8792		Yes
19	2009-09-13	12:00	North/Central California	Arlight	34.5333	-120.817	Oo	Transient	Outer Coast Transient	9	9	OCT019	OCT030	OCT030B	OCT043	OCT060									-383	0	0	15617.2	15.6172
39	2012-04-15	8:52	North/Central California	Monterey Bay	36.7574	-121.986	Oo	Transient	Outer Coast Transient	10	9	OCT019	OCT081												-666	1600.92	1.60092	14007.1	14.0071		Yes
56	2014-04-14	13:51	North/Central California	Monterey Bay	36.743	-121.837	Oo	Transient	Outer Coast Transient	28	28	OCT014	OCT019	OCT030	OCT037	OCT043	OCT044	OCT060	OCT064						-27	5085.86	5.08586	2589.23	2.58923		Yes	Yes
116	2017-06-25	10:22:00	North/Central California	Monterey Bay	36.7883	-121.987	Oo	Transient	Outer Coast Transient	16	16	OCT019	OCT030	OCT044	OCT060										-541	481.383	0.481383	16366.4	16.3664		Yes
199	2021-04-17	10:18	North/Central California	Monterey Bay	36.7558	-121.958	Oo	Transient	Outer Coast Transient	22	24	OCT016B	OCT019	OCT028	OCT030B	OCT031C	OCT044	OCT044A	OCT092	OCT108					-270	0	0	13254.9	13.2549		Yes
254	2023-03-30	10:35:00 AM	North/Central California	Monterey Bay	36.7331	-121.935	Oo	Transient	Outer Coast Transient	17	17	OCT008	OCT019	OCT030B	OCT031C	OCT032	OCT036	OCT060	OCT063	OCT092					-107	2049.53	2.04953	10608.2	10.6082		Yes
320	2018-05-07	10:09:00	North/Central California	Monterey Bay	36.8378	-121.958	Oo	Transient	Outer Coast Transient	23	23	OCT016B	OCT019	OCT030	OCT030B	OCT031C	OCT044A	OCT060	OCT064	OCT085					-120	2403.36	2.40336	12004	12.004		Yes
116	2017-06-25	10:22:00	North/Central California	Monterey Bay	36.7883	-121.987	Oo	Transient	Outer Coast Transient	16	16	OCT019	OCT030	OCT044	OCT060										-541	481.383	0.481383	16366.4	16.3664		Yes
56	2014-04-14	13:51	North/Central California	Monterey Bay	36.743	-121.837	Oo	Transient	Outer Coast Transient	28	28	OCT014	OCT019	OCT030	OCT037	OCT043	OCT044	OCT060	OCT064						-27	5085.86	5.08586	2589.23	2.58923		Yes	Yes
19	2009-09-13	12:00	North/Central California	Arlight	34.5333	-120.817	Oo	Transient	Outer Coast Transient	9	9	OCT019	OCT030	OCT030B	OCT043	OCT060									-383	0	0	15617.2	15.6172
39	2012-04-15	8:52	North/Central California	Monterey Bay	36.7574	-121.986	Oo	Transient	Outer Coast Transient	10	9	OCT019	OCT081												-666	1600.92	1.60092	14007.1	14.0071		Yes
56	2014-04-14	13:51	North/Central California	Monterey Bay	36.743	-121.837	Oo	Transient	Outer Coast Transient	28	28	OCT014	OCT019	OCT030	OCT037	OCT043	OCT044	OCT060	OCT064						-27	5085.86	5.08586	2589.23	2.58923		Yes	Yes
116	2017-06-25	10:22:00	North/Central California	Monterey Bay	36.7883	-121.987	Oo	Transient	Outer Coast Transient	16	16	OCT019	OCT030	OCT044	OCT060										-541	481.383	0.481383	16366.4	16.3664		Yes
199	2021-04-17	10:18	North/Central California	Monterey Bay	36.7558	-121.958	Oo	Transient	Outer Coast Transient	22	24	OCT016B	OCT019	OCT028	OCT030B	OCT031C	OCT044	OCT044A	OCT092	OCT108					-270	0	0	13254.9	13.2549		Yes
250	2023-02-11	11:49:00 AM	North/Central California	Monterey Bay	36.7102	-122.04	Oo	Transient	Outer Coast Transient	17	17	OCT020	OCT043	OCT064											-1158	3881.06	3.88106	12214	12.214		Yes
320	2018-05-07	10:09:00	North/Central California	Monterey Bay	36.8378	-121.958	Oo	Transient	Outer Coast Transient	23	23	OCT016B	OCT019	OCT030	OCT030B	OCT031C	OCT044A	OCT060	OCT064	OCT085					-120	2403.36	2.40336	12004	12.004		Yes
358	2023-05-07	12:18:00 PM	North/Central California	Farallon Islands	37.5922	-123.056	Oo	Transient	Outer Coast Transient	16	16	OCT020	OCT023	OCT034	OCT044	OCT081	OCT103								-615	604.01	0.60401	12015.5	12.0155
250	2023-02-11	11:49:00 AM	North/Central California	Monterey Bay	36.7102	-122.04	Oo	Transient	Outer Coast Transient	17	17	OCT020	OCT043	OCT064											-1158	3881.06	3.88106	12214	12.214		Yes
358	2023-05-07	12:18:00 PM	North/Central California	Farallon Islands	37.5922	-123.056	Oo	Transient	Outer Coast Transient	16	16	OCT020	OCT023	OCT034	OCT044	OCT081	OCT103								-615	604.01	0.60401	12015.5	12.0155
250	2023-02-11	11:49:00 AM	North/Central California	Monterey Bay	36.7102	-122.04	Oo	Transient	Outer Coast Transient	17	17	OCT020	OCT043	OCT064											-1158	3881.06	3.88106	12214	12.214		Yes
358	2023-05-07	12:18:00 PM	North/Central California	Farallon Islands	37.5922	-123.056	Oo	Transient	Outer Coast Transient	16	16	OCT020	OCT023	OCT034	OCT044	OCT081	OCT103								-615	604.01	0.60401	12015.5	12.0155
358	2023-05-07	12:18:00 PM	North/Central California	Farallon Islands	37.5922	-123.056	Oo	Transient	Outer Coast Transient	16	16	OCT020	OCT023	OCT034	OCT044	OCT081	OCT103								-615	604.01	0.60401	12015.5	12.0155
358	2023-05-07	12:18:00 PM	North/Central California	Farallon Islands	37.5922	-123.056	Oo	Transient	Outer Coast Transient	16	16	OCT020	OCT023	OCT034	OCT044	OCT081	OCT103								-615	604.01	0.60401	12015.5	12.0155
358	2023-05-07	12:18:00 PM	North/Central California	Farallon Islands	37.5922	-123.056	Oo	Transient	Outer Coast Transient	16	16	OCT020	OCT023	OCT034	OCT044	OCT081	OCT103								-615	604.01	0.60401	12015.5	12.0155
358	2023-05-07	12:18:00 PM	North/Central California	Farallon Islands	37.5922	-123.056	Oo	Transient	Outer Coast Transient	16	16	OCT020	OCT023	OCT034	OCT044	OCT081	OCT103								-615	604.01	0.60401	12015.5	12.0155
8	2008-05-14	10:19	North/Central California	Monterey Bay	36.7013	-121.925	Oo	Transient	Outer Coast Transient	14	13	OCT025	OCT031	OCT050	OCT056	OCT064									-95	4962.3	4.9623	7078.14	7.07814		Yes
16	2008-11-05	9:17	North/Central California	Monterey Bay	36.791	-121.925	Oo	Transient	Outer Coast Transient	9	9	OCT025	OCT035	OCT041	OCT050	OCT062	OCT063								-500	0	0	11136.7	11.1367		Yes
25	2009-11-29	11:07	North/Central California	Monterey Bay	36.7754	-121.886	Oo	Transient	Outer Coast Transient	9	9	OCT025	OCT042	OCT050	OCT062										-190	291.337	0.291337	7345.84	7.34584		Yes
26	2009-11-30	9:27	North/Central California	Monterey Bay	36.8014	-121.803	Oo	Transient	Outer Coast Transient	7	8	OCT025	OCT042	OCT050											-68	3206.93	3.20693	1179.81	1.17981		Yes	Yes
41	2012-05-03	14:51	North/Central California	Monterey Bay	36.7173	-122.008	Oo	Transient	Outer Coast Transient	11	11	OCT010	OCT025	OCT050	OCT055	OCT084									-1359	2269.87	2.26987	10895.2	10.8952		Yes
50	2013-10-20	11:17	North/Central California	Monterey Bay	36.7765	-121.91	Oo	Transient	Outer Coast Transient	2	2	OCT025													-553	465.494	0.465494	9396.6	9.3966		Yes
51	2013-10-23	10:48	North/Central California	Monterey Bay	36.7927	-121.905	Oo	Transient	Outer Coast Transient	2	2	OCT025													-434	0	0	9367.22	9.36722		Yes
8	2008-05-14	10:19	North/Central California	Monterey Bay	36.7013	-121.925	Oo	Transient	Outer Coast Transient	14	13	OCT025	OCT031	OCT050	OCT056	OCT064									-95	4962.3	4.9623	7078.14	7.07814		Yes
56	2014-04-14	13:51	North/Central California	Monterey Bay	36.743	-121.837	Oo	Transient	Outer Coast Transient	28	28	OCT014	OCT019	OCT030	OCT037	OCT043	OCT044	OCT060	OCT064						-27	5085.86	5.08586	2589.23	2.58923		Yes	Yes
58	2014-04-20	11:00	North/Central California	Monterey Bay	36.7343	-121.976	Oo	Transient	Outer Coast Transient	12	12	OCT030	OCT031B	OCT037	OCT038										-282	0	0	11298.3	11.2983		Yes
135	2018-04-22	9:52:00	North/Central California	Monterey Bay	36.75	-121.883	Oo	Transient	Outer Coast Transient	8	8	OCT028	OCT029	OCT031C	OCT044A										-79	1782.91	1.78291	6697.67	6.69767		Yes
138	2018-05-06	12:00	North/Central California	Monterey Bay	36.775	-121.854	Oo	Transient	Outer Coast Transient	13	13	OCT029	OCT043	OCT044	OCT081										-60	1613.22	1.61322	4523.12	4.52312		Yes	Yes
163	2019-05-30	12:15:00	North/Central California	Monterey Bay	36.7608	-122.026	Oo	Transient	Outer Coast Transient	5	5	OCT029	OCT031B	OCT071											-1017	3145.96	3.14596	15813.4	15.8134		Yes
199	2021-04-17	10:18	North/Central California	Monterey Bay	36.7558	-121.958	Oo	Transient	Outer Coast Transient	22	24	OCT016B	OCT019	OCT028	OCT030B	OCT031C	OCT044	OCT044A	OCT092	OCT108					-270	0	0	13254.9	13.2549		Yes
208	2021-04-29	0:00	North/Central California	Carmel Bay	36.5527	-121.944	Oo	Transient	Outer Coast Transient	3	3														-22	394.569	0.394569	835.136	0.835136			Yes
209	2021-04-30	11:19	North/Central California	Monterey Bay	36.6971	-121.967	Oo	Transient	Outer Coast Transient	3	3	OCT029													-103	1498.81	1.49881	7133.66	7.13366		Yes
210	2021-05-04	11:46	North/Central California	Monterey Bay	36.7863	-121.981	Oo	Transient	Outer Coast Transient	12	12	OCT029	OCT041	OCT043A											-556	977.112	0.977112	15849.1	15.8491		Yes
267	2015-06-08	15:50	North/Central California	Kenny, California	39.8845	-124.132	Oo	Transient	Outer Coast Transient	36	34	T036	T036A	T099	T124D	OCT016B	OCT028	OCT040	OCT047	OCT064	OCT090	OCT500	OCT501	OCT502	-200	0	0	15136.3	15.1363
311	2017-04-21	15:08:00	North/Central California	Monterey Bay	36.8311	-121.975	Oo	Transient	Outer Coast Transient	27	26	OCT030	OCT030B	OCT031B	OCT031C	OCT041	OCT043	OCT044A	OCT064						-120	1057.36	1.05736	13630.1	13.6301		Yes
317	2018-04-21	11:39	North/Central California	Monterey Bay	36.8104	-121.881	Oo	Transient	Outer Coast Transient	5	5	OCT028	OCT029	OCT031C	OCT044	OCT044A									-89	923.745	0.923745	7160.86	7.16086		Yes
356	2023-04-06	10:00:00 AM	North/Central California	Monterey Bay	36.8214	-121.963	Oo	Transient	Outer Coast Transient	5	5	OCT085													-98	1161.36	1.16136	13331.1	13.3311		Yes
93	2016-04-11	11:00:00	North/Central California	Monterey Bay	36.7702	-122.016	Oo	Transient	Outer Coast Transient	7	9	OCT028	OCT029	OCT087	OCT088										-739	3540.91	3.54091	16317.7	16.3177		Yes
108	2017-04-22	9:38:00	North/Central California	Monterey Bay	36.7	-121.917	Oo	Transient	Outer Coast Transient	15	15	OCT028	OCT030	OCT030B	OCT031B	OCT043	OCT060								-94	5516.09	5.51609	6975.61	6.97561		Yes
8	2008-05-14	10:19	North/Central California	Monterey Bay	36.7013	-121.925	Oo	Transient	Outer Coast Transient	14	13	OCT025	OCT031	OCT050	OCT056	OCT064									-95	4962.3	4.9623	7078.14	7.07814		Yes
56	2014-04-14	13:51	North/Central California	Monterey Bay	36.743	-121.837	Oo	Transient	Outer Coast Transient	28	28	OCT014	OCT019	OCT030	OCT037	OCT043	OCT044	OCT060	OCT064						-27	5085.86	5.08586	2589.23	2.58923		Yes	Yes
58	2014-04-20	11:00	North/Central California	Monterey Bay	36.7343	-121.976	Oo	Transient	Outer Coast Transient	12	12	OCT030	OCT031B	OCT037	OCT038										-282	0	0	11298.3	11.2983		Yes
93	2016-04-11	11:00:00	North/Central California	Monterey Bay	36.7702	-122.016	Oo	Transient	Outer Coast Transient	7	9	OCT028	OCT029	OCT087	OCT088										-739	3540.91	3.54091	16317.7	16.3177		Yes
108	2017-04-22	9:38:00	North/Central California	Monterey Bay	36.7	-121.917	Oo	Transient	Outer Coast Transient	15	15	OCT028	OCT030	OCT030B	OCT031B	OCT043	OCT060								-94	5516.09	5.51609	6975.61	6.97561		Yes
114	2017-05-27	10:57	North/Central California	Monterey Bay	36.6802	-121.976	Oo	Transient	Outer Coast Transient	20	14	OCT029	OCT030	OCT031B	OCT043	OCT060	OCT090	OCT091							-109	2314.69	2.31469	5874.69	5.87469		Yes
135	2018-04-22	9:52:00	North/Central California	Monterey Bay	36.75	-121.883	Oo	Transient	Outer Coast Transient	8	8	OCT028	OCT029	OCT031C	OCT044A										-79	1782.91	1.78291	6697.67	6.69767		Yes
138	2018-05-06	12:00	North/Central California	Monterey Bay	36.775	-121.854	Oo	Transient	Outer Coast Transient	13	13	OCT029	OCT043	OCT044	OCT081										-60	1613.22	1.61322	4523.12	4.52312		Yes	Yes
163	2019-05-30	12:15:00	North/Central California	Monterey Bay	36.7608	-122.026	Oo	Transient	Outer Coast Transient	5	5	OCT029	OCT031B	OCT071											-1017	3145.96	3.14596	15813.4	15.8134		Yes
199	2021-04-17	10:18	North/Central California	Monterey Bay	36.7558	-121.958	Oo	Transient	Outer Coast Transient	22	24	OCT016B	OCT019	OCT028	OCT030B	OCT031C	OCT044	OCT044A	OCT092	OCT108					-270	0	0	13254.9	13.2549		Yes
208	2021-04-29	0:00	North/Central California	Carmel Bay	36.5527	-121.944	Oo	Transient	Outer Coast Transient	3	3														-22	394.569	0.394569	835.136	0.835136			Yes
209	2021-04-30	11:19	North/Central California	Monterey Bay	36.6971	-121.967	Oo	Transient	Outer Coast Transient	3	3	OCT029													-103	1498.81	1.49881	7133.66	7.13366		Yes
210	2021-05-04	11:46	North/Central California	Monterey Bay	36.7863	-121.981	Oo	Transient	Outer Coast Transient	12	12	OCT029	OCT041	OCT043A											-556	977.112	0.977112	15849.1	15.8491		Yes
267	2015-06-08	15:50	North/Central California	Kenny, California	39.8845	-124.132	Oo	Transient	Outer Coast Transient	36	34	T036	T036A	T099	T124D	OCT016B	OCT028	OCT040	OCT047	OCT064	OCT090	OCT500	OCT501	OCT502	-200	0	0	15136.3	15.1363
311	2017-04-21	15:08:00	North/Central California	Monterey Bay	36.8311	-121.975	Oo	Transient	Outer Coast Transient	27	26	OCT030	OCT030B	OCT031B	OCT031C	OCT041	OCT043	OCT044A	OCT064						-120	1057.36	1.05736	13630.1	13.6301		Yes
317	2018-04-21	11:39	North/Central California	Monterey Bay	36.8104	-121.881	Oo	Transient	Outer Coast Transient	5	5	OCT028	OCT029	OCT031C	OCT044	OCT044A									-89	923.745	0.923745	7160.86	7.16086		Yes
356	2023-04-06	10:00:00 AM	North/Central California	Monterey Bay	36.8214	-121.963	Oo	Transient	Outer Coast Transient	5	5	OCT085													-98	1161.36	1.16136	13331.1	13.3311		Yes
14	2008-10-29	11:12	North/Central California	Monterey Bay	36.7701	-121.854	Oo	Transient	Outer Coast Transient	17	15	OCT014	OCT030	OCT042	OCT044	OCT044A									-63	1929.04	1.92904	4473.05	4.47305		Yes	Yes
19	2009-09-13	12:00	North/Central California	Arlight	34.5333	-120.817	Oo	Transient	Outer Coast Transient	9	9	OCT019	OCT030	OCT030B	OCT043	OCT060									-383	0	0	15617.2	15.6172
56	2014-04-14	13:51	North/Central California	Monterey Bay	36.743	-121.837	Oo	Transient	Outer Coast Transient	28	28	OCT014	OCT019	OCT030	OCT037	OCT043	OCT044	OCT060	OCT064						-27	5085.86	5.08586	2589.23	2.58923		Yes	Yes
58	2014-04-20	11:00	North/Central California	Monterey Bay	36.7343	-121.976	Oo	Transient	Outer Coast Transient	12	12	OCT030	OCT031B	OCT037	OCT038										-282	0	0	11298.3	11.2983		Yes
99	2016-05-15	12:00	North/Central California	Monterey Bay	36.7984	-121.954	Oo	Transient	Outer Coast Transient	17	17	OCT030B	OCT040	OCT044A	OCT048	OCT064									-278	0	0	13707.4	13.7074		Yes
100	2016-06-05	12:11	North/Central California	Monterey Bay	36.7701	-121.992	Oo	Transient	Outer Coast Transient	26	26	OCT014	OCT030	OCT030B	OCT043	OCT044	OCT044A	OCT047	OCT048	OCT060	OCT064	OCT081			-687	3003.3	3.0033	15509.9	15.5099		Yes
108	2017-04-22	9:38:00	North/Central California	Monterey Bay	36.7	-121.917	Oo	Transient	Outer Coast Transient	15	15	OCT028	OCT030	OCT030B	OCT031B	OCT043	OCT060								-94	5516.09	5.51609	6975.61	6.97561		Yes
109	2017-04-25	11:02:00	North/Central California	Monterey Bay	36.8025	-121.891	Oo	Transient	Outer Coast Transient	8	8	OCT030	OCT030B	OCT060											-282	0	0	8333.2	8.3332		Yes
114	2017-05-27	10:57	North/Central California	Monterey Bay	36.6802	-121.976	Oo	Transient	Outer Coast Transient	20	14	OCT029	OCT030	OCT031B	OCT043	OCT060	OCT090	OCT091							-109	2314.69	2.31469	5874.69	5.87469		Yes
116	2017-06-25	10:22:00	North/Central California	Monterey Bay	36.7883	-121.987	Oo	Transient	Outer Coast Transient	16	16	OCT019	OCT030	OCT044	OCT060										-541	481.383	0.481383	16366.4	16.3664		Yes
127	2018-03-18	12:29:00	North/Central California	Monterey Bay	36.6576	-122.019	Oo	Transient	Outer Coast Transient	9	9	OCT030	OCT030B	OCT060	OCT092	OCT093									-260	0	0	7099.13	7.09913		Yes
157	2019-04-16	10:48-11:04	North/Central California	Monterey Bay	36.7783	-121.94	Oo	Transient	Outer Coast Transient	8	8	OCT030	OCT030B	OCT060											-563	467.439	0.467439	12058.2	12.0582		Yes
200	2021-04-18	10:18	North/Central California	Monterey Bay	36.5804	-122.039	Oo	Transient	Outer Coast Transient	6	6	OCT030													-932	1204.21	1.20421	5017.88	5.01788			Yes
247	2022-06-13	12:00:00 PM	North/Central California	Monterey Bay	36.6653	-121.901	Oo	Transient	Outer Coast Transient	6	6	OCT030													-85	7094.08	7.09408	3773.5	3.7735		Yes	Yes
311	2017-04-21	15:08:00	North/Central California	Monterey Bay	36.8311	-121.975	Oo	Transient	Outer Coast Transient	27	26	OCT030	OCT030B	OCT031B	OCT031C	OCT041	OCT043	OCT044A	OCT064						-120	1057.36	1.05736	13630.1	13.6301		Yes
14	2008-10-29	11:12	North/Central California	Monterey Bay	36.7701	-121.854	Oo	Transient	Outer Coast Transient	17	15	OCT014	OCT030	OCT042	OCT044	OCT044A									-63	1929.04	1.92904	4473.05	4.47305		Yes	Yes
19	2009-09-13	12:00	North/Central California	Arlight	34.5333	-120.817	Oo	Transient	Outer Coast Transient	9	9	OCT019	OCT030	OCT030B	OCT043	OCT060									-383	0	0	15617.2	15.6172
31	2011-04-10	N/A	North/Central California	Monterey Bay	36.7938	-121.939	Oo	Transient	Outer Coast Transient	4	3	OCT030													-282	0	0	12385.8	12.3858		Yes
32	2011-04-20	10:55	North/Central California	Monterey Bay	36.7835	-121.891	Oo	Transient	Outer Coast Transient	13	11	OCT030	OCT032	OCT036	OCT038	OCT049									-342	0	0	7993.46	7.99346		Yes
56	2014-04-14	13:51	North/Central California	Monterey Bay	36.743	-121.837	Oo	Transient	Outer Coast Transient	28	28	OCT014	OCT019	OCT030	OCT037	OCT043	OCT044	OCT060	OCT064						-27	5085.86	5.08586	2589.23	2.58923		Yes	Yes
58	2014-04-20	11:00	North/Central California	Monterey Bay	36.7343	-121.976	Oo	Transient	Outer Coast Transient	12	12	OCT030	OCT031B	OCT037	OCT038										-282	0	0	11298.3	11.2983		Yes
59	2014-04-24	11:04	North/Central California	Monterey Bay	36.7871	-121.923	Oo	Transient	Outer Coast Transient	6	4														-613	604.012	0.604012	10840.4	10.8404		Yes
73	2015-10-14	10:40	North/Central California	Monterey Bay	36.7676	-121.894	Oo	Transient	Outer Coast Transient	5	5	OCT030B	OCT060												-270	0	0	7806.08	7.80608		Yes
78	2015-11-06	16:03	North/Central California	Monterey Bay	36.7984	-121.861	Oo	Transient	Outer Coast Transient	6	6	OCT030B	OCT060												-328	0	0	5593.73	5.59373		Yes
83	2015-12-08	13:19	North/Central California	Monterey Bay	36.7522	-121.961	Oo	Transient	Outer Coast Transient	5	5	OCT030B													-335	0	0	12910.9	12.9109		Yes
87	2016-02-21	11:53	North/Central California	Monterey Bay	36.6592	-121.904	Oo	Transient	Outer Coast Transient	6	6	OCT030B	OCT060												-85	6663.24	6.66324	3067.72	3.06772		Yes	Yes
88	2016-02-28	15:37	North/Central California	Monterey Bay	36.7313	-122.047	Oo	Transient	Outer Coast Transient	6	6	OCT030B	OCT060												-735	5166.4	5.1664	14263.8	14.2638		Yes
89	2016-03-01	16:09	North/Central California	Monterey Bay	36.7902	-122.076	Oo	Transient	Outer Coast Transient	5	5	OCT030B													-594	740.515	0.740515	17383	17.383		Yes
95	2016-04-17	15:28:00	North/Central California	Monterey Bay	36.6743	-121.922	Oo	Transient	Outer Coast Transient	13	13	OCT030B	OCT060	OCT064	OCT085										-95	6493.05	6.49305	4086.81	4.08681		Yes	Yes
96	2016-04-17	9:45:00	North/Central California	Monterey Bay	36.6826	-121.927	Oo	Transient	Outer Coast Transient	9	9	OCT060	OCT064	OCT085	OCT030B										-92	5691.74	5.69174	5001.1	5.0011		Yes	Yes
97	2016-04-19	17:34:00	North/Central California	Monterey Bay	36.7497	-121.976	Oo	Transient	Outer Coast Transient	11	11	OCT030B	OCT060	OCT064											-516	462.7	0.4627	12926.6	12.9266		Yes
99	2016-05-15	12:00	North/Central California	Monterey Bay	36.7984	-121.954	Oo	Transient	Outer Coast Transient	17	17	OCT030B	OCT040	OCT044A	OCT048	OCT064									-278	0	0	13707.4	13.7074		Yes
100	2016-06-05	12:11	North/Central California	Monterey Bay	36.7701	-121.992	Oo	Transient	Outer Coast Transient	26	26	OCT014	OCT030	OCT030B	OCT043	OCT044	OCT044A	OCT047	OCT048	OCT060	OCT064	OCT081			-687	3003.3	3.0033	15509.9	15.5099		Yes
104	2016-06-30	13:00	North/Central California	Monterey Bay	36.7935	-121.935	Oo	Transient	Outer Coast Transient	6	6	OCT030B	OCT060												-282	0	0	12051.5	12.0515		Yes
108	2017-04-22	9:38:00	North/Central California	Monterey Bay	36.7	-121.917	Oo	Transient	Outer Coast Transient	15	15	OCT028	OCT030	OCT030B	OCT031B	OCT043	OCT060								-94	5516.09	5.51609	6975.61	6.97561		Yes
109	2017-04-25	11:02:00	North/Central California	Monterey Bay	36.8025	-121.891	Oo	Transient	Outer Coast Transient	8	8	OCT030	OCT030B	OCT060											-282	0	0	8333.2	8.3332		Yes
111	2017-05-18	10:48:00	North/Central California	Monterey Bay	36.7327	-121.908	Oo	Transient	Outer Coast Transient	12	12	OCT030B	OCT046	OCT060	OCT073	OCT080	OCT085								-92	3248.12	3.24812	8927.76	8.92776		Yes
113	2017-05-26	9:40:00	North/Central California	Monterey Bay	36.7917	-121.883	Oo	Transient	Outer Coast Transient	7	7	OCT030B	OCT060												-390	0	0	7452.39	7.45239		Yes
114	2017-05-27	10:57	North/Central California	Monterey Bay	36.6802	-121.976	Oo	Transient	Outer Coast Transient	20	14	OCT029	OCT030	OCT031B	OCT043	OCT060	OCT090	OCT091							-109	2314.69	2.31469	5874.69	5.87469		Yes
116	2017-06-25	10:22:00	North/Central California	Monterey Bay	36.7883	-121.987	Oo	Transient	Outer Coast Transient	16	16	OCT019	OCT030	OCT044	OCT060										-541	481.383	0.481383	16366.4	16.3664		Yes
117	2017-07-03	12:00	North/Central California	Monterey Bay	36.7984	-121.983	Oo	Transient	Outer Coast Transient	7	7	OCT030B	OCT060												-397	0	0	16031.4	16.0314		Yes
127	2018-03-18	12:29:00	North/Central California	Monterey Bay	36.6576	-122.019	Oo	Transient	Outer Coast Transient	9	9	OCT030	OCT030B	OCT060	OCT092	OCT093									-260	0	0	7099.13	7.09913		Yes
131	2018-04-14	9:20:00	North/Central California	Monterey Bay	36.7933	-121.897	Oo	Transient	Outer Coast Transient	11	11	OCT030B	OCT044	OCT060											-418	0	0	8652.27	8.65227		Yes
132	2018-04-15	13:38:00	North/Central California	Monterey Bay	36.5833	-122.017	Oo	Transient	Outer Coast Transient	7	7	OCT030B	OCT060												-440	294.24	0.29424	2983.17	2.98317			Yes
133	2018-04-17	11:22-11:29	North/Central California	Monterey Bay	36.7214	-121.987	Oo	Transient	Outer Coast Transient	7	7	OCT030B	OCT060												-477	0	0	10309.6	10.3096		Yes
134	2018-04-18	12:00	North/Central California	Monterey Bay	36.7476	-121.925	Oo	Transient	Outer Coast Transient	9	9	OCT030B	OCT045	OCT077	OCT078										-108	1397.63	1.39763	10425.7	10.4257		Yes
137	2018-04-28	9:54:00	North/Central California	Monterey Bay	36.7321	-121.977	Oo	Transient	Outer Coast Transient	7	7	OCT030B	OCT060												-305	0	0	11091.6	11.0916		Yes
157	2019-04-16	10:48-11:04	North/Central California	Monterey Bay	36.7783	-121.94	Oo	Transient	Outer Coast Transient	8	8	OCT030	OCT030B	OCT060											-563	467.439	0.467439	12058.2	12.0582		Yes
199	2021-04-17	10:18	North/Central California	Monterey Bay	36.7558	-121.958	Oo	Transient	Outer Coast Transient	22	24	OCT016B	OCT019	OCT028	OCT030B	OCT031C	OCT044	OCT044A	OCT092	OCT108					-270	0	0	13254.9	13.2549		Yes
204	2021-04-23	9:33	North/Central California	Monterey Bay	36.7946	-121.902	Oo	Transient	Outer Coast Transient	15	15	OCT030B	OCT044	OCT044A	OCT108										-448	0	0	9132.61	9.13261		Yes
205	2021-04-24	12:00	North/Central California	Monterey Bay	36.8006	-121.904	Oo	Transient	Outer Coast Transient	15	15	OCT030B	OCT044	OCT044A	OCT108										-412	0	0	9404.26	9.40426		Yes
254	2023-03-30	10:35:00 AM	North/Central California	Monterey Bay	36.7331	-121.935	Oo	Transient	Outer Coast Transient	17	17	OCT008	OCT019	OCT030B	OCT031C	OCT032	OCT036	OCT060	OCT063	OCT092					-107	2049.53	2.04953	10608.2	10.6082		Yes
307	2016-03-23	11:47	North/Central California	Monterey Bay	36.8254	-121.992	Oo	Transient	Outer Coast Transient	6	6	OCT030B	OCT060												-278	0	0	14214.9	14.2149		Yes
308	2016-03-24	11:55	North/Central California	Monterey Bay	36.8276	-121.891	Oo	Transient	Outer Coast Transient	6	6	OCT030B	OCT060												-74	2192.01	2.19201	7233.54	7.23354		Yes
311	2017-04-21	15:08:00	North/Central California	Monterey Bay	36.8311	-121.975	Oo	Transient	Outer Coast Transient	27	26	OCT030	OCT030B	OCT031B	OCT031C	OCT041	OCT043	OCT044A	OCT064						-120	1057.36	1.05736	13630.1	13.6301		Yes
315	2018-02-20	12:06:00	North/Central California	Monterey Bay	36.8284	-121.973	Oo	Transient	Outer Coast Transient	6	6	OCT030B													-121	623.563	0.623563	13632.9	13.6329		Yes
318	2018-05-02	9:08:00	North/Central California	Monterey Bay	36.8183	-121.893	Oo	Transient	Outer Coast Transient	10	10	OCT030	OCT030B	OCT035	OCT060	OCT092									-84	1192.9	1.1929	7910.94	7.91094		Yes
320	2018-05-07	10:09:00	North/Central California	Monterey Bay	36.8378	-121.958	Oo	Transient	Outer Coast Transient	23	23	OCT016B	OCT019	OCT030	OCT030B	OCT031C	OCT044A	OCT060	OCT064	OCT085					-120	2403.36	2.40336	12004	12.004		Yes
321	2018-05-13	12:00	North/Central California	Monterey Bay	36.9032	-121.908	Oo	Transient	Outer Coast Transient	7	7	OCT030B	OCT060												-26	10235	10.235	4703.48	4.70348		Yes	Yes
329	2019-05-05	10:28-10:36	North/Central California	Monterey Bay	36.8424	-121.949	Oo	Transient	Outer Coast Transient	7	7	OCT030B	OCT060												-81	3564.47	3.56447	11061.5	11.0615		Yes
339	2021-04-25	12:00	North/Central California	Monterey Bay	36.8163	-121.925	Oo	Transient	Outer Coast Transient	15	15	OCT030B	OCT044	OCT044A	OCT108										-83	1195.88	1.19588	10528.4	10.5284		Yes
340	2021-04-26	12:00	North/Central California	Monterey Bay	36.8078	-121.981	Oo	Transient	Outer Coast Transient	15	15	OCT030B	OCT044	OCT044A	OCT108										-289	0	0	15372.8	15.3728		Yes
58	2014-04-20	11:00	North/Central California	Monterey Bay	36.7343	-121.976	Oo	Transient	Outer Coast Transient	12	12	OCT030	OCT031B	OCT037	OCT038										-282	0	0	11298.3	11.2983		Yes
59	2014-04-24	11:04	North/Central California	Monterey Bay	36.7871	-121.923	Oo	Transient	Outer Coast Transient	6	4														-613	604.012	0.604012	10840.4	10.8404		Yes
73	2015-10-14	10:40	North/Central California	Monterey Bay	36.7676	-121.894	Oo	Transient	Outer Coast Transient	5	5	OCT030B	OCT060												-270	0	0	7806.08	7.80608		Yes
78	2015-11-06	16:03	North/Central California	Monterey Bay	36.7984	-121.861	Oo	Transient	Outer Coast Transient	6	6	OCT030B	OCT060												-328	0	0	5593.73	5.59373		Yes
83	2015-12-08	13:19	North/Central California	Monterey Bay	36.7522	-121.961	Oo	Transient	Outer Coast Transient	5	5	OCT030B													-335	0	0	12910.9	12.9109		Yes
87	2016-02-21	11:53	North/Central California	Monterey Bay	36.6592	-121.904	Oo	Transient	Outer Coast Transient	6	6	OCT030B	OCT060												-85	6663.24	6.66324	3067.72	3.06772		Yes	Yes
89	2016-03-01	16:09	North/Central California	Monterey Bay	36.7902	-122.076	Oo	Transient	Outer Coast Transient	5	5	OCT030B													-594	740.515	0.740515	17383	17.383		Yes
91	2016-04-05	11:59:00	North/Central California	Monterey Bay	36.7517	-121.9	Oo	Transient	Outer Coast Transient	12	12	OCT035	OCT045	OCT060	OCT073	OCT077	OCT078								-94	1036.02	1.03602	8173.95	8.17395		Yes
95	2016-04-17	15:28:00	North/Central California	Monterey Bay	36.6743	-121.922	Oo	Transient	Outer Coast Transient	13	13	OCT030B	OCT060	OCT064	OCT085										-95	6493.05	6.49305	4086.81	4.08681		Yes	Yes
96	2016-04-17	9:45:00	North/Central California	Monterey Bay	36.6826	-121.927	Oo	Transient	Outer Coast Transient	9	9	OCT060	OCT064	OCT085	OCT030B										-92	5691.74	5.69174	5001.1	5.0011		Yes	Yes
97	2016-04-19	17:34:00	North/Central California	Monterey Bay	36.7497	-121.976	Oo	Transient	Outer Coast Transient	11	11	OCT030B	OCT060	OCT064											-516	462.7	0.4627	12926.6	12.9266		Yes
99	2016-05-15	12:00	North/Central California	Monterey Bay	36.7984	-121.954	Oo	Transient	Outer Coast Transient	17	17	OCT030B	OCT040	OCT044A	OCT048	OCT064									-278	0	0	13707.4	13.7074		Yes
104	2016-06-30	13:00	North/Central California	Monterey Bay	36.7935	-121.935	Oo	Transient	Outer Coast Transient	6	6	OCT030B	OCT060												-282	0	0	12051.5	12.0515		Yes
108	2017-04-22	9:38:00	North/Central California	Monterey Bay	36.7	-121.917	Oo	Transient	Outer Coast Transient	15	15	OCT028	OCT030	OCT030B	OCT031B	OCT043	OCT060								-94	5516.09	5.51609	6975.61	6.97561		Yes
111	2017-05-18	10:48:00	North/Central California	Monterey Bay	36.7327	-121.908	Oo	Transient	Outer Coast Transient	12	12	OCT030B	OCT046	OCT060	OCT073	OCT080	OCT085								-92	3248.12	3.24812	8927.76	8.92776		Yes
113	2017-05-26	9:40:00	North/Central California	Monterey Bay	36.7917	-121.883	Oo	Transient	Outer Coast Transient	7	7	OCT030B	OCT060												-390	0	0	7452.39	7.45239		Yes
114	2017-05-27	10:57	North/Central California	Monterey Bay	36.6802	-121.976	Oo	Transient	Outer Coast Transient	20	14	OCT029	OCT030	OCT031B	OCT043	OCT060	OCT090	OCT091							-109	2314.69	2.31469	5874.69	5.87469		Yes
116	2017-06-25	10:22:00	North/Central California	Monterey Bay	36.7883	-121.987	Oo	Transient	Outer Coast Transient	16	16	OCT019	OCT030	OCT044	OCT060										-541	481.383	0.481383	16366.4	16.3664		Yes
117	2017-07-03	12:00	North/Central California	Monterey Bay	36.7984	-121.983	Oo	Transient	Outer Coast Transient	7	7	OCT030B	OCT060												-397	0	0	16031.4	16.0314		Yes
127	2018-03-18	12:29:00	North/Central California	Monterey Bay	36.6576	-122.019	Oo	Transient	Outer Coast Transient	9	9	OCT030	OCT030B	OCT060	OCT092	OCT093									-260	0	0	7099.13	7.09913		Yes
131	2018-04-14	9:20:00	North/Central California	Monterey Bay	36.7933	-121.897	Oo	Transient	Outer Coast Transient	11	11	OCT030B	OCT044	OCT060											-418	0	0	8652.27	8.65227		Yes
132	2018-04-15	13:38:00	North/Central California	Monterey Bay	36.5833	-122.017	Oo	Transient	Outer Coast Transient	7	7	OCT030B	OCT060												-440	294.24	0.29424	2983.17	2.98317			Yes
133	2018-04-17	11:22-11:29	North/Central California	Monterey Bay	36.7214	-121.987	Oo	Transient	Outer Coast Transient	7	7	OCT030B	OCT060												-477	0	0	10309.6	10.3096		Yes
134	2018-04-18	12:00	North/Central California	Monterey Bay	36.7476	-121.925	Oo	Transient	Outer Coast Transient	9	9	OCT030B	OCT045	OCT077	OCT078										-108	1397.63	1.39763	10425.7	10.4257		Yes
137	2018-04-28	9:54:00	North/Central California	Monterey Bay	36.7321	-121.977	Oo	Transient	Outer Coast Transient	7	7	OCT030B	OCT060												-305	0	0	11091.6	11.0916		Yes
157	2019-04-16	10:48-11:04	North/Central California	Monterey Bay	36.7783	-121.94	Oo	Transient	Outer Coast Transient	8	8	OCT030	OCT030B	OCT060											-563	467.439	0.467439	12058.2	12.0582		Yes
183	2020-09-22	13:43	North/Central California	Monterey Bay	36.6747	-121.882	Oo	Transient	Outer Coast Transient	4	4														-75	7519.73	7.51973	5132.1	5.1321		Yes	Yes
184	2020-10-31	12:00	North/Central California	Monterey Bay	36.7212	-121.914	Oo	Transient	Outer Coast Transient	4	4														-94	4020.24	4.02024	9136.67	9.13667		Yes
186	2020-11-18	13:42	North/Central California	Monterey Bay	36.7967	-121.885	Oo	Transient	Outer Coast Transient	5	5	OCT108													-395	0	0	7662.38	7.66238		Yes
189	2020-12-19	13:52	North/Central California	Monterey Bay	36.7332	-121.985	Oo	Transient	Outer Coast Transient	8	8	OCT081													-524	299.401	0.299401	11430.7	11.4307		Yes
190	2020-12-24	17:58	North/Central California	Monterey Bay	36.7565	-121.999	Oo	Transient	Outer Coast Transient	5	5	OCT108													-689	2343.43	2.34343	14299.5	14.2995		Yes
194	2021-03-24	9:45	North/Central California	Monterey Bay	36.7926	-121.931	Oo	Transient	Outer Coast Transient	6	6	OCT055	OCT084												-290	0	0	11652.9	11.6529		Yes
195	2021-04-03	10:13	North/Central California	Monterey Bay	36.525	-121.987	Oo	Transient	Outer Coast Transient	7	7	OCT055	OCT084	OCT108											-311	0	0	2986.03	2.98603			Yes
196	2021-04-04	10:13	North/Central California	Monterey Bay	36.6388	-122.034	Oo	Transient	Outer Coast Transient	5	5	OCT108													-641	444.998	0.444998	6916.34	6.91634		Yes
199	2021-04-17	10:18	North/Central California	Monterey Bay	36.7558	-121.958	Oo	Transient	Outer Coast Transient	22	24	OCT016B	OCT019	OCT028	OCT030B	OCT031C	OCT044	OCT044A	OCT092	OCT108					-270	0	0	13254.9	13.2549		Yes
201	2021-04-19	12:00	North/Central California	Monterey Bay	36.5049	-121.98	Oo	Transient	Outer Coast Transient	6	6														-183	368.564	0.368564	2678.1	2.6781			Yes
204	2021-04-23	9:33	North/Central California	Monterey Bay	36.7946	-121.902	Oo	Transient	Outer Coast Transient	15	15	OCT030B	OCT044	OCT044A	OCT108										-448	0	0	9132.61	9.13261		Yes
205	2021-04-24	12:00	North/Central California	Monterey Bay	36.8006	-121.904	Oo	Transient	Outer Coast Transient	15	15	OCT030B	OCT044	OCT044A	OCT108										-412	0	0	9404.26	9.40426		Yes
219	2021-09-05	9:30	North/Central California	Point Sur	36.2986	-121.983	Oo	Transient	Outer Coast Transient	5	5	OCT085													-55	5004.12	5.00412	7077.42	7.07742
231	2021-11-04	12:00	North/Central California	Monterey Bay	36.7935	-121.932	Oo	Transient	Outer Coast Transient	5	5														-290	0	0	11766.4	11.7664		Yes
232	2021-11-08	13:45	North/Central California	Monterey Bay	36.7468	-122.056	Oo	Transient	Outer Coast Transient	7	7	OCT055	OCT084	OCT108											-686	3288.91	3.28891	16089.4	16.0894		Yes
233	2021-12-10	13:12	North/Central California	Monterey Bay	36.69	-122.032	Oo	Transient	Outer Coast Transient	5	5	OCT108													-1235	1981.16	1.98116	10262.6	10.2626		Yes
239	2022-01-01	12:00:00 PM	North/Central California	Cypress Point	36.5613	-121.983	Oo	Transient	Outer Coast Transient	4	4														-136	593.303	0.593303	1219.11	1.21911			Yes
254	2023-03-30	10:35:00 AM	North/Central California	Monterey Bay	36.7331	-121.935	Oo	Transient	Outer Coast Transient	17	17	OCT008	OCT019	OCT030B	OCT031C	OCT032	OCT036	OCT060	OCT063	OCT092					-107	2049.53	2.04953	10608.2	10.6082		Yes
307	2016-03-23	11:47	North/Central California	Monterey Bay	36.8254	-121.992	Oo	Transient	Outer Coast Transient	6	6	OCT030B	OCT060												-278	0	0	14214.9	14.2149		Yes
308	2016-03-24	11:55	North/Central California	Monterey Bay	36.8276	-121.891	Oo	Transient	Outer Coast Transient	6	6	OCT030B	OCT060												-74	2192.01	2.19201	7233.54	7.23354		Yes
311	2017-04-21	15:08:00	North/Central California	Monterey Bay	36.8311	-121.975	Oo	Transient	Outer Coast Transient	27	26	OCT030	OCT030B	OCT031B	OCT031C	OCT041	OCT043	OCT044A	OCT064						-120	1057.36	1.05736	13630.1	13.6301		Yes
315	2018-02-20	12:06:00	North/Central California	Monterey Bay	36.8284	-121.973	Oo	Transient	Outer Coast Transient	6	6	OCT030B													-121	623.563	0.623563	13632.9	13.6329		Yes
320	2018-05-07	10:09:00	North/Central California	Monterey Bay	36.8378	-121.958	Oo	Transient	Outer Coast Transient	23	23	OCT016B	OCT019	OCT030	OCT030B	OCT031C	OCT044A	OCT060	OCT064	OCT085					-120	2403.36	2.40336	12004	12.004		Yes
321	2018-05-13	12:00	North/Central California	Monterey Bay	36.9032	-121.908	Oo	Transient	Outer Coast Transient	7	7	OCT030B	OCT060												-26	10235	10.235	4703.48	4.70348		Yes	Yes
329	2019-05-05	10:28-10:36	North/Central California	Monterey Bay	36.8424	-121.949	Oo	Transient	Outer Coast Transient	7	7	OCT030B	OCT060												-81	3564.47	3.56447	11061.5	11.0615		Yes
339	2021-04-25	12:00	North/Central California	Monterey Bay	36.8163	-121.925	Oo	Transient	Outer Coast Transient	15	15	OCT030B	OCT044	OCT044A	OCT108										-83	1195.88	1.19588	10528.4	10.5284		Yes
340	2021-04-26	12:00	North/Central California	Monterey Bay	36.8078	-121.981	Oo	Transient	Outer Coast Transient	15	15	OCT030B	OCT044	OCT044A	OCT108										-289	0	0	15372.8	15.3728		Yes
357	2023-04-06	12:00:00 PM	North/Central California	Monterey Bay	36.8145	-121.968	Oo	Transient	Outer Coast Transient	4	4														-101	1094.41	1.09441	13976	13.976		Yes
108	2017-04-22	9:38:00	North/Central California	Monterey Bay	36.7	-121.917	Oo	Transient	Outer Coast Transient	15	15	OCT028	OCT030	OCT030B	OCT031B	OCT043	OCT060								-94	5516.09	5.51609	6975.61	6.97561		Yes
109	2017-04-25	11:02:00	North/Central California	Monterey Bay	36.8025	-121.891	Oo	Transient	Outer Coast Transient	8	8	OCT030	OCT030B	OCT060											-282	0	0	8333.2	8.3332		Yes
111	2017-05-18	10:48:00	North/Central California	Monterey Bay	36.7327	-121.908	Oo	Transient	Outer Coast Transient	12	12	OCT030B	OCT046	OCT060	OCT073	OCT080	OCT085								-92	3248.12	3.24812	8927.76	8.92776		Yes
113	2017-05-26	9:40:00	North/Central California	Monterey Bay	36.7917	-121.883	Oo	Transient	Outer Coast Transient	7	7	OCT030B	OCT060												-390	0	0	7452.39	7.45239		Yes
114	2017-05-27	10:57	North/Central California	Monterey Bay	36.6802	-121.976	Oo	Transient	Outer Coast Transient	20	14	OCT029	OCT030	OCT031B	OCT043	OCT060	OCT090	OCT091							-109	2314.69	2.31469	5874.69	5.87469		Yes
116	2017-06-25	10:22:00	North/Central California	Monterey Bay	36.7883	-121.987	Oo	Transient	Outer Coast Transient	16	16	OCT019	OCT030	OCT044	OCT060										-541	481.383	0.481383	16366.4	16.3664		Yes
117	2017-07-03	12:00	North/Central California	Monterey Bay	36.7984	-121.983	Oo	Transient	Outer Coast Transient	7	7	OCT030B	OCT060												-397	0	0	16031.4	16.0314		Yes
127	2018-03-18	12:29:00	North/Central California	Monterey Bay	36.6576	-122.019	Oo	Transient	Outer Coast Transient	9	9	OCT030	OCT030B	OCT060	OCT092	OCT093									-260	0	0	7099.13	7.09913		Yes
131	2018-04-14	9:20:00	North/Central California	Monterey Bay	36.7933	-121.897	Oo	Transient	Outer Coast Transient	11	11	OCT030B	OCT044	OCT060											-418	0	0	8652.27	8.65227		Yes
132	2018-04-15	13:38:00	North/Central California	Monterey Bay	36.5833	-122.017	Oo	Transient	Outer Coast Transient	7	7	OCT030B	OCT060												-440	294.24	0.29424	2983.17	2.98317			Yes
133	2018-04-17	11:22-11:29	North/Central California	Monterey Bay	36.7214	-121.987	Oo	Transient	Outer Coast Transient	7	7	OCT030B	OCT060												-477	0	0	10309.6	10.3096		Yes
134	2018-04-18	12:00	North/Central California	Monterey Bay	36.7476	-121.925	Oo	Transient	Outer Coast Transient	9	9	OCT030B	OCT045	OCT077	OCT078										-108	1397.63	1.39763	10425.7	10.4257		Yes
137	2018-04-28	9:54:00	North/Central California	Monterey Bay	36.7321	-121.977	Oo	Transient	Outer Coast Transient	7	7	OCT030B	OCT060												-305	0	0	11091.6	11.0916		Yes
157	2019-04-16	10:48-11:04	North/Central California	Monterey Bay	36.7783	-121.94	Oo	Transient	Outer Coast Transient	8	8	OCT030	OCT030B	OCT060											-563	467.439	0.467439	12058.2	12.0582		Yes
183	2020-09-22	13:43	North/Central California	Monterey Bay	36.6747	-121.882	Oo	Transient	Outer Coast Transient	4	4														-75	7519.73	7.51973	5132.1	5.1321		Yes	Yes
184	2020-10-31	12:00	North/Central California	Monterey Bay	36.7212	-121.914	Oo	Transient	Outer Coast Transient	4	4														-94	4020.24	4.02024	9136.67	9.13667		Yes
186	2020-11-18	13:42	North/Central California	Monterey Bay	36.7967	-121.885	Oo	Transient	Outer Coast Transient	5	5	OCT108													-395	0	0	7662.38	7.66238		Yes
189	2020-12-19	13:52	North/Central California	Monterey Bay	36.7332	-121.985	Oo	Transient	Outer Coast Transient	8	8	OCT081													-524	299.401	0.299401	11430.7	11.4307		Yes
190	2020-12-24	17:58	North/Central California	Monterey Bay	36.7565	-121.999	Oo	Transient	Outer Coast Transient	5	5	OCT108													-689	2343.43	2.34343	14299.5	14.2995		Yes
194	2021-03-24	9:45	North/Central California	Monterey Bay	36.7926	-121.931	Oo	Transient	Outer Coast Transient	6	6	OCT055	OCT084												-290	0	0	11652.9	11.6529		Yes
195	2021-04-03	10:13	North/Central California	Monterey Bay	36.525	-121.987	Oo	Transient	Outer Coast Transient	7	7	OCT055	OCT084	OCT108											-311	0	0	2986.03	2.98603			Yes
196	2021-04-04	10:13	North/Central California	Monterey Bay	36.6388	-122.034	Oo	Transient	Outer Coast Transient	5	5	OCT108													-641	444.998	0.444998	6916.34	6.91634		Yes
199	2021-04-17	10:18	North/Central California	Monterey Bay	36.7558	-121.958	Oo	Transient	Outer Coast Transient	22	24	OCT016B	OCT019	OCT028	OCT030B	OCT031C	OCT044	OCT044A	OCT092	OCT108					-270	0	0	13254.9	13.2549		Yes
201	2021-04-19	12:00	North/Central California	Monterey Bay	36.5049	-121.98	Oo	Transient	Outer Coast Transient	6	6														-183	368.564	0.368564	2678.1	2.6781			Yes
204	2021-04-23	9:33	North/Central California	Monterey Bay	36.7946	-121.902	Oo	Transient	Outer Coast Transient	15	15	OCT030B	OCT044	OCT044A	OCT108										-448	0	0	9132.61	9.13261		Yes
205	2021-04-24	12:00	North/Central California	Monterey Bay	36.8006	-121.904	Oo	Transient	Outer Coast Transient	15	15	OCT030B	OCT044	OCT044A	OCT108										-412	0	0	9404.26	9.40426		Yes
219	2021-09-05	9:30	North/Central California	Point Sur	36.2986	-121.983	Oo	Transient	Outer Coast Transient	5	5	OCT085													-55	5004.12	5.00412	7077.42	7.07742
231	2021-11-04	12:00	North/Central California	Monterey Bay	36.7935	-121.932	Oo	Transient	Outer Coast Transient	5	5														-290	0	0	11766.4	11.7664		Yes
232	2021-11-08	13:45	North/Central California	Monterey Bay	36.7468	-122.056	Oo	Transient	Outer Coast Transient	7	7	OCT055	OCT084	OCT108											-686	3288.91	3.28891	16089.4	16.0894		Yes
233	2021-12-10	13:12	North/Central California	Monterey Bay	36.69	-122.032	Oo	Transient	Outer Coast Transient	5	5	OCT108													-1235	1981.16	1.98116	10262.6	10.2626		Yes
239	2022-01-01	12:00:00 PM	North/Central California	Cypress Point	36.5613	-121.983	Oo	Transient	Outer Coast Transient	4	4														-136	593.303	0.593303	1219.11	1.21911			Yes
254	2023-03-30	10:35:00 AM	North/Central California	Monterey Bay	36.7331	-121.935	Oo	Transient	Outer Coast Transient	17	17	OCT008	OCT019	OCT030B	OCT031C	OCT032	OCT036	OCT060	OCT063	OCT092					-107	2049.53	2.04953	10608.2	10.6082		Yes
274	2020-08-03	10:00	North/Central California	Eureka	40.7746	-125.434	Oo	Transient	Outer Coast Transient	4	4	OCT060													-2947	66480.4	66.4804	92726	92.726
311	2017-04-21	15:08:00	North/Central California	Monterey Bay	36.8311	-121.975	Oo	Transient	Outer Coast Transient	27	26	OCT030	OCT030B	OCT031B	OCT031C	OCT041	OCT043	OCT044A	OCT064						-120	1057.36	1.05736	13630.1	13.6301		Yes
315	2018-02-20	12:06:00	North/Central California	Monterey Bay	36.8284	-121.973	Oo	Transient	Outer Coast Transient	6	6	OCT030B													-121	623.563	0.623563	13632.9	13.6329		Yes
318	2018-05-02	9:08:00	North/Central California	Monterey Bay	36.8183	-121.893	Oo	Transient	Outer Coast Transient	10	10	OCT030	OCT030B	OCT035	OCT060	OCT092									-84	1192.9	1.1929	7910.94	7.91094		Yes
320	2018-05-07	10:09:00	North/Central California	Monterey Bay	36.8378	-121.958	Oo	Transient	Outer Coast Transient	23	23	OCT016B	OCT019	OCT030	OCT030B	OCT031C	OCT044A	OCT060	OCT064	OCT085					-120	2403.36	2.40336	12004	12.004		Yes
321	2018-05-13	12:00	North/Central California	Monterey Bay	36.9032	-121.908	Oo	Transient	Outer Coast Transient	7	7	OCT030B	OCT060												-26	10235	10.235	4703.48	4.70348		Yes	Yes
329	2019-05-05	10:28-10:36	North/Central California	Monterey Bay	36.8424	-121.949	Oo	Transient	Outer Coast Transient	7	7	OCT030B	OCT060												-81	3564.47	3.56447	11061.5	11.0615		Yes
339	2021-04-25	12:00	North/Central California	Monterey Bay	36.8163	-121.925	Oo	Transient	Outer Coast Transient	15	15	OCT030B	OCT044	OCT044A	OCT108										-83	1195.88	1.19588	10528.4	10.5284		Yes
340	2021-04-26	12:00	North/Central California	Monterey Bay	36.8078	-121.981	Oo	Transient	Outer Coast Transient	15	15	OCT030B	OCT044	OCT044A	OCT108										-289	0	0	15372.8	15.3728		Yes
357	2023-04-06	12:00:00 PM	North/Central California	Monterey Bay	36.8145	-121.968	Oo	Transient	Outer Coast Transient	4	4														-101	1094.41	1.09441	13976	13.976		Yes
183	2020-09-22	13:43	North/Central California	Monterey Bay	36.6747	-121.882	Oo	Transient	Outer Coast Transient	4	4														-75	7519.73	7.51973	5132.1	5.1321		Yes	Yes
184	2020-10-31	12:00	North/Central California	Monterey Bay	36.7212	-121.914	Oo	Transient	Outer Coast Transient	4	4														-94	4020.24	4.02024	9136.67	9.13667		Yes
186	2020-11-18	13:42	North/Central California	Monterey Bay	36.7967	-121.885	Oo	Transient	Outer Coast Transient	5	5	OCT108													-395	0	0	7662.38	7.66238		Yes
189	2020-12-19	13:52	North/Central California	Monterey Bay	36.7332	-121.985	Oo	Transient	Outer Coast Transient	8	8	OCT081													-524	299.401	0.299401	11430.7	11.4307		Yes
190	2020-12-24	17:58	North/Central California	Monterey Bay	36.7565	-121.999	Oo	Transient	Outer Coast Transient	5	5	OCT108													-689	2343.43	2.34343	14299.5	14.2995		Yes
194	2021-03-24	9:45	North/Central California	Monterey Bay	36.7926	-121.931	Oo	Transient	Outer Coast Transient	6	6	OCT055	OCT084												-290	0	0	11652.9	11.6529		Yes
195	2021-04-03	10:13	North/Central California	Monterey Bay	36.525	-121.987	Oo	Transient	Outer Coast Transient	7	7	OCT055	OCT084	OCT108											-311	0	0	2986.03	2.98603			Yes
196	2021-04-04	10:13	North/Central California	Monterey Bay	36.6388	-122.034	Oo	Transient	Outer Coast Transient	5	5	OCT108													-641	444.998	0.444998	6916.34	6.91634		Yes
199	2021-04-17	10:18	North/Central California	Monterey Bay	36.7558	-121.958	Oo	Transient	Outer Coast Transient	22	24	OCT016B	OCT019	OCT028	OCT030B	OCT031C	OCT044	OCT044A	OCT092	OCT108					-270	0	0	13254.9	13.2549		Yes
201	2021-04-19	12:00	North/Central California	Monterey Bay	36.5049	-121.98	Oo	Transient	Outer Coast Transient	6	6														-183	368.564	0.368564	2678.1	2.6781			Yes
204	2021-04-23	9:33	North/Central California	Monterey Bay	36.7946	-121.902	Oo	Transient	Outer Coast Transient	15	15	OCT030B	OCT044	OCT044A	OCT108										-448	0	0	9132.61	9.13261		Yes
205	2021-04-24	12:00	North/Central California	Monterey Bay	36.8006	-121.904	Oo	Transient	Outer Coast Transient	15	15	OCT030B	OCT044	OCT044A	OCT108										-412	0	0	9404.26	9.40426		Yes
219	2021-09-05	9:30	North/Central California	Point Sur	36.2986	-121.983	Oo	Transient	Outer Coast Transient	5	5	OCT085													-55	5004.12	5.00412	7077.42	7.07742
231	2021-11-04	12:00	North/Central California	Monterey Bay	36.7935	-121.932	Oo	Transient	Outer Coast Transient	5	5														-290	0	0	11766.4	11.7664		Yes
232	2021-11-08	13:45	North/Central California	Monterey Bay	36.7468	-122.056	Oo	Transient	Outer Coast Transient	7	7	OCT055	OCT084	OCT108											-686	3288.91	3.28891	16089.4	16.0894		Yes
233	2021-12-10	13:12	North/Central California	Monterey Bay	36.69	-122.032	Oo	Transient	Outer Coast Transient	5	5	OCT108													-1235	1981.16	1.98116	10262.6	10.2626		Yes
239	2022-01-01	12:00:00 PM	North/Central California	Cypress Point	36.5613	-121.983	Oo	Transient	Outer Coast Transient	4	4														-136	593.303	0.593303	1219.11	1.21911			Yes
254	2023-03-30	10:35:00 AM	North/Central California	Monterey Bay	36.7331	-121.935	Oo	Transient	Outer Coast Transient	17	17	OCT008	OCT019	OCT030B	OCT031C	OCT032	OCT036	OCT060	OCT063	OCT092					-107	2049.53	2.04953	10608.2	10.6082		Yes
339	2021-04-25	12:00	North/Central California	Monterey Bay	36.8163	-121.925	Oo	Transient	Outer Coast Transient	15	15	OCT030B	OCT044	OCT044A	OCT108										-83	1195.88	1.19588	10528.4	10.5284		Yes
340	2021-04-26	12:00	North/Central California	Monterey Bay	36.8078	-121.981	Oo	Transient	Outer Coast Transient	15	15	OCT030B	OCT044	OCT044A	OCT108										-289	0	0	15372.8	15.3728		Yes
357	2023-04-06	12:00:00 PM	North/Central California	Monterey Bay	36.8145	-121.968	Oo	Transient	Outer Coast Transient	4	4														-101	1094.41	1.09441	13976	13.976		Yes
14	2008-10-29	11:12	North/Central California	Monterey Bay	36.7701	-121.854	Oo	Transient	Outer Coast Transient	17	15	OCT014	OCT030	OCT042	OCT044	OCT044A									-63	1929.04	1.92904	4473.05	4.47305		Yes	Yes
19	2009-09-13	12:00	North/Central California	Arlight	34.5333	-120.817	Oo	Transient	Outer Coast Transient	9	9	OCT019	OCT030	OCT030B	OCT043	OCT060									-383	0	0	15617.2	15.6172
32	2011-04-20	10:55	North/Central California	Monterey Bay	36.7835	-121.891	Oo	Transient	Outer Coast Transient	13	11	OCT030	OCT032	OCT036	OCT038	OCT049									-342	0	0	7993.46	7.99346		Yes
43	2013-03-09	18:07:00	North/Central California	Newport Beach	33.5627	-117.936	Oo	Transient	Outer Coast Transient	3	3														-270	0	0	4647.4	4.6474			Yes
56	2014-04-14	13:51	North/Central California	Monterey Bay	36.743	-121.837	Oo	Transient	Outer Coast Transient	28	28	OCT014	OCT019	OCT030	OCT037	OCT043	OCT044	OCT060	OCT064						-27	5085.86	5.08586	2589.23	2.58923		Yes	Yes
58	2014-04-20	11:00	North/Central California	Monterey Bay	36.7343	-121.976	Oo	Transient	Outer Coast Transient	12	12	OCT030	OCT031B	OCT037	OCT038										-282	0	0	11298.3	11.2983		Yes
59	2014-04-24	11:04	North/Central California	Monterey Bay	36.7871	-121.923	Oo	Transient	Outer Coast Transient	6	4														-613	604.012	0.604012	10840.4	10.8404		Yes
73	2015-10-14	10:40	North/Central California	Monterey Bay	36.7676	-121.894	Oo	Transient	Outer Coast Transient	5	5	OCT030B	OCT060												-270	0	0	7806.08	7.80608		Yes
78	2015-11-06	16:03	North/Central California	Monterey Bay	36.7984	-121.861	Oo	Transient	Outer Coast Transient	6	6	OCT030B	OCT060												-328	0	0	5593.73	5.59373		Yes
83	2015-12-08	13:19	North/Central California	Monterey Bay	36.7522	-121.961	Oo	Transient	Outer Coast Transient	5	5	OCT030B													-335	0	0	12910.9	12.9109		Yes
87	2016-02-21	11:53	North/Central California	Monterey Bay	36.6592	-121.904	Oo	Transient	Outer Coast Transient	6	6	OCT030B	OCT060												-85	6663.24	6.66324	3067.72	3.06772		Yes	Yes
88	2016-02-28	15:37	North/Central California	Monterey Bay	36.7313	-122.047	Oo	Transient	Outer Coast Transient	6	6	OCT030B	OCT060												-735	5166.4	5.1664	14263.8	14.2638		Yes
89	2016-03-01	16:09	North/Central California	Monterey Bay	36.7902	-122.076	Oo	Transient	Outer Coast Transient	5	5	OCT030B													-594	740.515	0.740515	17383	17.383		Yes
91	2016-04-05	11:59:00	North/Central California	Monterey Bay	36.7517	-121.9	Oo	Transient	Outer Coast Transient	12	12	OCT035	OCT045	OCT060	OCT073	OCT077	OCT078								-94	1036.02	1.03602	8173.95	8.17395		Yes
95	2016-04-17	15:28:00	North/Central California	Monterey Bay	36.6743	-121.922	Oo	Transient	Outer Coast Transient	13	13	OCT030B	OCT060	OCT064	OCT085										-95	6493.05	6.49305	4086.81	4.08681		Yes	Yes
96	2016-04-17	9:45:00	North/Central California	Monterey Bay	36.6826	-121.927	Oo	Transient	Outer Coast Transient	9	9	OCT060	OCT064	OCT085	OCT030B										-92	5691.74	5.69174	5001.1	5.0011		Yes	Yes
97	2016-04-19	17:34:00	North/Central California	Monterey Bay	36.7497	-121.976	Oo	Transient	Outer Coast Transient	11	11	OCT030B	OCT060	OCT064											-516	462.7	0.4627	12926.6	12.9266		Yes
99	2016-05-15	12:00	North/Central California	Monterey Bay	36.7984	-121.954	Oo	Transient	Outer Coast Transient	17	17	OCT030B	OCT040	OCT044A	OCT048	OCT064									-278	0	0	13707.4	13.7074		Yes
100	2016-06-05	12:11	North/Central California	Monterey Bay	36.7701	-121.992	Oo	Transient	Outer Coast Transient	26	26	OCT014	OCT030	OCT030B	OCT043	OCT044	OCT044A	OCT047	OCT048	OCT060	OCT064	OCT081			-687	3003.3	3.0033	15509.9	15.5099		Yes
104	2016-06-30	13:00	North/Central California	Monterey Bay	36.7935	-121.935	Oo	Transient	Outer Coast Transient	6	6	OCT030B	OCT060												-282	0	0	12051.5	12.0515		Yes
108	2017-04-22	9:38:00	North/Central California	Monterey Bay	36.7	-121.917	Oo	Transient	Outer Coast Transient	15	15	OCT028	OCT030	OCT030B	OCT031B	OCT043	OCT060								-94	5516.09	5.51609	6975.61	6.97561		Yes
109	2017-04-25	11:02:00	North/Central California	Monterey Bay	36.8025	-121.891	Oo	Transient	Outer Coast Transient	8	8	OCT030	OCT030B	OCT060											-282	0	0	8333.2	8.3332		Yes
111	2017-05-18	10:48:00	North/Central California	Monterey Bay	36.7327	-121.908	Oo	Transient	Outer Coast Transient	12	12	OCT030B	OCT046	OCT060	OCT073	OCT080	OCT085								-92	3248.12	3.24812	8927.76	8.92776		Yes
113	2017-05-26	9:40:00	North/Central California	Monterey Bay	36.7917	-121.883	Oo	Transient	Outer Coast Transient	7	7	OCT030B	OCT060												-390	0	0	7452.39	7.45239		Yes
114	2017-05-27	10:57	North/Central California	Monterey Bay	36.6802	-121.976	Oo	Transient	Outer Coast Transient	20	14	OCT029	OCT030	OCT031B	OCT043	OCT060	OCT090	OCT091							-109	2314.69	2.31469	5874.69	5.87469		Yes
116	2017-06-25	10:22:00	North/Central California	Monterey Bay	36.7883	-121.987	Oo	Transient	Outer Coast Transient	16	16	OCT019	OCT030	OCT044	OCT060										-541	481.383	0.481383	16366.4	16.3664		Yes
117	2017-07-03	12:00	North/Central California	Monterey Bay	36.7984	-121.983	Oo	Transient	Outer Coast Transient	7	7	OCT030B	OCT060												-397	0	0	16031.4	16.0314		Yes
127	2018-03-18	12:29:00	North/Central California	Monterey Bay	36.6576	-122.019	Oo	Transient	Outer Coast Transient	9	9	OCT030	OCT030B	OCT060	OCT092	OCT093									-260	0	0	7099.13	7.09913		Yes
131	2018-04-14	9:20:00	North/Central California	Monterey Bay	36.7933	-121.897	Oo	Transient	Outer Coast Transient	11	11	OCT030B	OCT044	OCT060											-418	0	0	8652.27	8.65227		Yes
132	2018-04-15	13:38:00	North/Central California	Monterey Bay	36.5833	-122.017	Oo	Transient	Outer Coast Transient	7	7	OCT030B	OCT060												-440	294.24	0.29424	2983.17	2.98317			Yes
133	2018-04-17	11:22-11:29	North/Central California	Monterey Bay	36.7214	-121.987	Oo	Transient	Outer Coast Transient	7	7	OCT030B	OCT060												-477	0	0	10309.6	10.3096		Yes
134	2018-04-18	12:00	North/Central California	Monterey Bay	36.7476	-121.925	Oo	Transient	Outer Coast Transient	9	9	OCT030B	OCT045	OCT077	OCT078										-108	1397.63	1.39763	10425.7	10.4257		Yes
137	2018-04-28	9:54:00	North/Central California	Monterey Bay	36.7321	-121.977	Oo	Transient	Outer Coast Transient	7	7	OCT030B	OCT060												-305	0	0	11091.6	11.0916		Yes
157	2019-04-16	10:48-11:04	North/Central California	Monterey Bay	36.7783	-121.94	Oo	Transient	Outer Coast Transient	8	8	OCT030	OCT030B	OCT060											-563	467.439	0.467439	12058.2	12.0582		Yes
185	2020-11-03	11:59	North/Central California	Monterey Bay	36.6661	-122.02	Oo	Transient	Outer Coast Transient	7	5	OCT060													-313	0	0	7764.17	7.76417		Yes
193	2021-02-07	11:42:00	North/Central California	Monterey Bay	36.671	-122.004	Oo	Transient	Outer Coast Transient	4	4														-140	585.841	0.585841	6965.64	6.96564		Yes
200	2021-04-18	10:18	North/Central California	Monterey Bay	36.5804	-122.039	Oo	Transient	Outer Coast Transient	6	6	OCT030													-932	1204.21	1.20421	5017.88	5.01788			Yes
247	2022-06-13	12:00:00 PM	North/Central California	Monterey Bay	36.6653	-121.901	Oo	Transient	Outer Coast Transient	6	6	OCT030													-85	7094.08	7.09408	3773.5	3.7735		Yes	Yes
249	2022-11-30	12:00:00 PM	North/Central California	Monterey Bay	36.6658	-122.029	Oo	Transient	Outer Coast Transient	4	4														-544	406.582	0.406582	8379.06	8.37906		Yes
258	2023-06-01	12:00:00 PM	North/Central California	Morro Bay	35.3697	-120.943	Oo	Transient	Outer Coast Transient	5	5	OCT084													-81	9127.21	9.12721	6984.18	6.98418
274	2020-08-03	10:00	North/Central California	Eureka	40.7746	-125.434	Oo	Transient	Outer Coast Transient	4	4	OCT060													-2947	66480.4	66.4804	92726	92.726
307	2016-03-23	11:47	North/Central California	Monterey Bay	36.8254	-121.992	Oo	Transient	Outer Coast Transient	6	6	OCT030B	OCT060												-278	0	0	14214.9	14.2149		Yes
308	2016-03-24	11:55	North/Central California	Monterey Bay	36.8276	-121.891	Oo	Transient	Outer Coast Transient	6	6	OCT030B	OCT060												-74	2192.01	2.19201	7233.54	7.23354		Yes
311	2017-04-21	15:08:00	North/Central California	Monterey Bay	36.8311	-121.975	Oo	Transient	Outer Coast Transient	27	26	OCT030	OCT030B	OCT031B	OCT031C	OCT041	OCT043	OCT044A	OCT064						-120	1057.36	1.05736	13630.1	13.6301		Yes
315	2018-02-20	12:06:00	North/Central California	Monterey Bay	36.8284	-121.973	Oo	Transient	Outer Coast Transient	6	6	OCT030B													-121	623.563	0.623563	13632.9	13.6329		Yes
318	2018-05-02	9:08:00	North/Central California	Monterey Bay	36.8183	-121.893	Oo	Transient	Outer Coast Transient	10	10	OCT030	OCT030B	OCT035	OCT060	OCT092									-84	1192.9	1.1929	7910.94	7.91094		Yes
320	2018-05-07	10:09:00	North/Central California	Monterey Bay	36.8378	-121.958	Oo	Transient	Outer Coast Transient	23	23	OCT016B	OCT019	OCT030	OCT030B	OCT031C	OCT044A	OCT060	OCT064	OCT085					-120	2403.36	2.40336	12004	12.004		Yes
321	2018-05-13	12:00	North/Central California	Monterey Bay	36.9032	-121.908	Oo	Transient	Outer Coast Transient	7	7	OCT030B	OCT060												-26	10235	10.235	4703.48	4.70348		Yes	Yes
329	2019-05-05	10:28-10:36	North/Central California	Monterey Bay	36.8424	-121.949	Oo	Transient	Outer Coast Transient	7	7	OCT030B	OCT060												-81	3564.47	3.56447	11061.5	11.0615		Yes
352	2022-04-21	12:00:00 PM	North/Central California	Monterey Bay	36.8081	-121.898	Oo	Transient	Outer Coast Transient	4	4														-317	0	0	8656.92	8.65692		Yes
87	2016-02-21	11:53	North/Central California	Monterey Bay	36.6592	-121.904	Oo	Transient	Outer Coast Transient	6	6	OCT030B	OCT060												-85	6663.24	6.66324	3067.72	3.06772		Yes	Yes
88	2016-02-28	15:37	North/Central California	Monterey Bay	36.7313	-122.047	Oo	Transient	Outer Coast Transient	6	6	OCT030B	OCT060												-735	5166.4	5.1664	14263.8	14.2638		Yes
89	2016-03-01	16:09	North/Central California	Monterey Bay	36.7902	-122.076	Oo	Transient	Outer Coast Transient	5	5	OCT030B													-594	740.515	0.740515	17383	17.383		Yes
91	2016-04-05	11:59:00	North/Central California	Monterey Bay	36.7517	-121.9	Oo	Transient	Outer Coast Transient	12	12	OCT035	OCT045	OCT060	OCT073	OCT077	OCT078								-94	1036.02	1.03602	8173.95	8.17395		Yes
95	2016-04-17	15:28:00	North/Central California	Monterey Bay	36.6743	-121.922	Oo	Transient	Outer Coast Transient	13	13	OCT030B	OCT060	OCT064	OCT085										-95	6493.05	6.49305	4086.81	4.08681		Yes	Yes
96	2016-04-17	9:45:00	North/Central California	Monterey Bay	36.6826	-121.927	Oo	Transient	Outer Coast Transient	9	9	OCT060	OCT064	OCT085	OCT030B										-92	5691.74	5.69174	5001.1	5.0011		Yes	Yes
97	2016-04-19	17:34:00	North/Central California	Monterey Bay	36.7497	-121.976	Oo	Transient	Outer Coast Transient	11	11	OCT030B	OCT060	OCT064											-516	462.7	0.4627	12926.6	12.9266		Yes
99	2016-05-15	12:00	North/Central California	Monterey Bay	36.7984	-121.954	Oo	Transient	Outer Coast Transient	17	17	OCT030B	OCT040	OCT044A	OCT048	OCT064									-278	0	0	13707.4	13.7074		Yes
100	2016-06-05	12:11	North/Central California	Monterey Bay	36.7701	-121.992	Oo	Transient	Outer Coast Transient	26	26	OCT014	OCT030	OCT030B	OCT043	OCT044	OCT044A	OCT047	OCT048	OCT060	OCT064	OCT081			-687	3003.3	3.0033	15509.9	15.5099		Yes
104	2016-06-30	13:00	North/Central California	Monterey Bay	36.7935	-121.935	Oo	Transient	Outer Coast Transient	6	6	OCT030B	OCT060												-282	0	0	12051.5	12.0515		Yes
108	2017-04-22	9:38:00	North/Central California	Monterey Bay	36.7	-121.917	Oo	Transient	Outer Coast Transient	15	15	OCT028	OCT030	OCT030B	OCT031B	OCT043	OCT060								-94	5516.09	5.51609	6975.61	6.97561		Yes
109	2017-04-25	11:02:00	North/Central California	Monterey Bay	36.8025	-121.891	Oo	Transient	Outer Coast Transient	8	8	OCT030	OCT030B	OCT060											-282	0	0	8333.2	8.3332		Yes
111	2017-05-18	10:48:00	North/Central California	Monterey Bay	36.7327	-121.908	Oo	Transient	Outer Coast Transient	12	12	OCT030B	OCT046	OCT060	OCT073	OCT080	OCT085								-92	3248.12	3.24812	8927.76	8.92776		Yes
113	2017-05-26	9:40:00	North/Central California	Monterey Bay	36.7917	-121.883	Oo	Transient	Outer Coast Transient	7	7	OCT030B	OCT060												-390	0	0	7452.39	7.45239		Yes
114	2017-05-27	10:57	North/Central California	Monterey Bay	36.6802	-121.976	Oo	Transient	Outer Coast Transient	20	14	OCT029	OCT030	OCT031B	OCT043	OCT060	OCT090	OCT091							-109	2314.69	2.31469	5874.69	5.87469		Yes
116	2017-06-25	10:22:00	North/Central California	Monterey Bay	36.7883	-121.987	Oo	Transient	Outer Coast Transient	16	16	OCT019	OCT030	OCT044	OCT060										-541	481.383	0.481383	16366.4	16.3664		Yes
117	2017-07-03	12:00	North/Central California	Monterey Bay	36.7984	-121.983	Oo	Transient	Outer Coast Transient	7	7	OCT030B	OCT060												-397	0	0	16031.4	16.0314		Yes
131	2018-04-14	9:20:00	North/Central California	Monterey Bay	36.7933	-121.897	Oo	Transient	Outer Coast Transient	11	11	OCT030B	OCT044	OCT060											-418	0	0	8652.27	8.65227		Yes
132	2018-04-15	13:38:00	North/Central California	Monterey Bay	36.5833	-122.017	Oo	Transient	Outer Coast Transient	7	7	OCT030B	OCT060												-440	294.24	0.29424	2983.17	2.98317			Yes
133	2018-04-17	11:22-11:29	North/Central California	Monterey Bay	36.7214	-121.987	Oo	Transient	Outer Coast Transient	7	7	OCT030B	OCT060												-477	0	0	10309.6	10.3096		Yes
134	2018-04-18	12:00	North/Central California	Monterey Bay	36.7476	-121.925	Oo	Transient	Outer Coast Transient	9	9	OCT030B	OCT045	OCT077	OCT078										-108	1397.63	1.39763	10425.7	10.4257		Yes
137	2018-04-28	9:54:00	North/Central California	Monterey Bay	36.7321	-121.977	Oo	Transient	Outer Coast Transient	7	7	OCT030B	OCT060												-305	0	0	11091.6	11.0916		Yes
157	2019-04-16	10:48-11:04	North/Central California	Monterey Bay	36.7783	-121.94	Oo	Transient	Outer Coast Transient	8	8	OCT030	OCT030B	OCT060											-563	467.439	0.467439	12058.2	12.0582		Yes
185	2020-11-03	11:59	North/Central California	Monterey Bay	36.6661	-122.02	Oo	Transient	Outer Coast Transient	7	5	OCT060													-313	0	0	7764.17	7.76417		Yes
193	2021-02-07	11:42:00	North/Central California	Monterey Bay	36.671	-122.004	Oo	Transient	Outer Coast Transient	4	4														-140	585.841	0.585841	6965.64	6.96564		Yes
200	2021-04-18	10:18	North/Central California	Monterey Bay	36.5804	-122.039	Oo	Transient	Outer Coast Transient	6	6	OCT030													-932	1204.21	1.20421	5017.88	5.01788			Yes
247	2022-06-13	12:00:00 PM	North/Central California	Monterey Bay	36.6653	-121.901	Oo	Transient	Outer Coast Transient	6	6	OCT030													-85	7094.08	7.09408	3773.5	3.7735		Yes	Yes
249	2022-11-30	12:00:00 PM	North/Central California	Monterey Bay	36.6658	-122.029	Oo	Transient	Outer Coast Transient	4	4														-544	406.582	0.406582	8379.06	8.37906		Yes
258	2023-06-01	12:00:00 PM	North/Central California	Morro Bay	35.3697	-120.943	Oo	Transient	Outer Coast Transient	5	5	OCT084													-81	9127.21	9.12721	6984.18	6.98418
307	2016-03-23	11:47	North/Central California	Monterey Bay	36.8254	-121.992	Oo	Transient	Outer Coast Transient	6	6	OCT030B	OCT060												-278	0	0	14214.9	14.2149		Yes
308	2016-03-24	11:55	North/Central California	Monterey Bay	36.8276	-121.891	Oo	Transient	Outer Coast Transient	6	6	OCT030B	OCT060												-74	2192.01	2.19201	7233.54	7.23354		Yes
311	2017-04-21	15:08:00	North/Central California	Monterey Bay	36.8311	-121.975	Oo	Transient	Outer Coast Transient	27	26	OCT030	OCT030B	OCT031B	OCT031C	OCT041	OCT043	OCT044A	OCT064						-120	1057.36	1.05736	13630.1	13.6301		Yes
315	2018-02-20	12:06:00	North/Central California	Monterey Bay	36.8284	-121.973	Oo	Transient	Outer Coast Transient	6	6	OCT030B													-121	623.563	0.623563	13632.9	13.6329		Yes
318	2018-05-02	9:08:00	North/Central California	Monterey Bay	36.8183	-121.893	Oo	Transient	Outer Coast Transient	10	10	OCT030	OCT030B	OCT035	OCT060	OCT092									-84	1192.9	1.1929	7910.94	7.91094		Yes
320	2018-05-07	10:09:00	North/Central California	Monterey Bay	36.8378	-121.958	Oo	Transient	Outer Coast Transient	23	23	OCT016B	OCT019	OCT030	OCT030B	OCT031C	OCT044A	OCT060	OCT064	OCT085					-120	2403.36	2.40336	12004	12.004		Yes
321	2018-05-13	12:00	North/Central California	Monterey Bay	36.9032	-121.908	Oo	Transient	Outer Coast Transient	7	7	OCT030B	OCT060												-26	10235	10.235	4703.48	4.70348		Yes	Yes
329	2019-05-05	10:28-10:36	North/Central California	Monterey Bay	36.8424	-121.949	Oo	Transient	Outer Coast Transient	7	7	OCT030B	OCT060												-81	3564.47	3.56447	11061.5	11.0615		Yes
352	2022-04-21	12:00:00 PM	North/Central California	Monterey Bay	36.8081	-121.898	Oo	Transient	Outer Coast Transient	4	4														-317	0	0	8656.92	8.65692		Yes
185	2020-11-03	11:59	North/Central California	Monterey Bay	36.6661	-122.02	Oo	Transient	Outer Coast Transient	7	5	OCT060													-313	0	0	7764.17	7.76417		Yes
193	2021-02-07	11:42:00	North/Central California	Monterey Bay	36.671	-122.004	Oo	Transient	Outer Coast Transient	4	4														-140	585.841	0.585841	6965.64	6.96564		Yes
200	2021-04-18	10:18	North/Central California	Monterey Bay	36.5804	-122.039	Oo	Transient	Outer Coast Transient	6	6	OCT030													-932	1204.21	1.20421	5017.88	5.01788			Yes
247	2022-06-13	12:00:00 PM	North/Central California	Monterey Bay	36.6653	-121.901	Oo	Transient	Outer Coast Transient	6	6	OCT030													-85	7094.08	7.09408	3773.5	3.7735		Yes	Yes
249	2022-11-30	12:00:00 PM	North/Central California	Monterey Bay	36.6658	-122.029	Oo	Transient	Outer Coast Transient	4	4														-544	406.582	0.406582	8379.06	8.37906		Yes
258	2023-06-01	12:00:00 PM	North/Central California	Morro Bay	35.3697	-120.943	Oo	Transient	Outer Coast Transient	5	5	OCT084													-81	9127.21	9.12721	6984.18	6.98418
352	2022-04-21	12:00:00 PM	North/Central California	Monterey Bay	36.8081	-121.898	Oo	Transient	Outer Coast Transient	4	4														-317	0	0	8656.92	8.65692		Yes
8	2008-05-14	10:19	North/Central California	Monterey Bay	36.7013	-121.925	Oo	Transient	Outer Coast Transient	14	13	OCT025	OCT031	OCT050	OCT056	OCT064									-95	4962.3	4.9623	7078.14	7.07814		Yes
34	2011-05-02	11:45	North/Central California	Monterey Bay	36.8022	-122.053	Oo	Transient	Outer Coast Transient	6	4	OCT031													-162	584.876	0.584876	15941.6	15.9416		Yes
277	2008-05-13	7:44	North/Central California	Monterey Bay	36.8081	-121.819	Oo	Transient	Outer Coast Transient	8	8	OCT031	OCT050												-48	2081.98	2.08198	2237.97	2.23797		Yes	Yes
288	2011-05-04	11:26	North/Central California	Monterey Bay	36.8053	-122.038	Oo	Transient	Outer Coast Transient	7	15	OCT018	OCT031	OCT035	OCT044	OCT044A									-161	301.723	0.301723	15628.5	15.6285		Yes
8	2008-05-14	10:19	North/Central California	Monterey Bay	36.7013	-121.925	Oo	Transient	Outer Coast Transient	14	13	OCT025	OCT031	OCT050	OCT056	OCT064									-95	4962.3	4.9623	7078.14	7.07814		Yes
34	2011-05-02	11:45	North/Central California	Monterey Bay	36.8022	-122.053	Oo	Transient	Outer Coast Transient	6	4	OCT031													-162	584.876	0.584876	15941.6	15.9416		Yes
58	2014-04-20	11:00	North/Central California	Monterey Bay	36.7343	-121.976	Oo	Transient	Outer Coast Transient	12	12	OCT030	OCT031B	OCT037	OCT038										-282	0	0	11298.3	11.2983		Yes
78	2015-11-06	16:03	North/Central California	Monterey Bay	36.7984	-121.861	Oo	Transient	Outer Coast Transient	6	6	OCT030B	OCT060												-328	0	0	5593.73	5.59373		Yes
80	2015-12-01	11:49	North/Central California	Monterey Bay	36.7561	-122.091	Oo	Transient	Outer Coast Transient	19	19	OCT031B	OCT038	OCT041	OCT044	OCT064									-1189	3381.34	3.38134	19022.5	19.0225		Yes
108	2017-04-22	9:38:00	North/Central California	Monterey Bay	36.7	-121.917	Oo	Transient	Outer Coast Transient	15	15	OCT028	OCT030	OCT030B	OCT031B	OCT043	OCT060								-94	5516.09	5.51609	6975.61	6.97561		Yes
114	2017-05-27	10:57	North/Central California	Monterey Bay	36.6802	-121.976	Oo	Transient	Outer Coast Transient	20	14	OCT029	OCT030	OCT031B	OCT043	OCT060	OCT090	OCT091							-109	2314.69	2.31469	5874.69	5.87469		Yes
163	2019-05-30	12:15:00	North/Central California	Monterey Bay	36.7608	-122.026	Oo	Transient	Outer Coast Transient	5	5	OCT029	OCT031B	OCT071											-1017	3145.96	3.14596	15813.4	15.8134		Yes
277	2008-05-13	7:44	North/Central California	Monterey Bay	36.8081	-121.819	Oo	Transient	Outer Coast Transient	8	8	OCT031	OCT050												-48	2081.98	2.08198	2237.97	2.23797		Yes	Yes
288	2011-05-04	11:26	North/Central California	Monterey Bay	36.8053	-122.038	Oo	Transient	Outer Coast Transient	7	15	OCT018	OCT031	OCT035	OCT044	OCT044A									-161	301.723	0.301723	15628.5	15.6285		Yes
311	2017-04-21	15:08:00	North/Central California	Monterey Bay	36.8311	-121.975	Oo	Transient	Outer Coast Transient	27	26	OCT030	OCT030B	OCT031B	OCT031C	OCT041	OCT043	OCT044A	OCT064						-120	1057.36	1.05736	13630.1	13.6301		Yes
88	2016-02-28	15:37	North/Central California	Monterey Bay	36.7313	-122.047	Oo	Transient	Outer Coast Transient	6	6	OCT030B	OCT060												-735	5166.4	5.1664	14263.8	14.2638		Yes
56	2014-04-14	13:51	North/Central California	Monterey Bay	36.743	-121.837	Oo	Transient	Outer Coast Transient	28	28	OCT014	OCT019	OCT030	OCT037	OCT043	OCT044	OCT060	OCT064						-27	5085.86	5.08586	2589.23	2.58923		Yes	Yes
72	2015-10-11	12:00	North/Central California	Monterey Bay	36.7041	-121.878	Oo	Transient	Outer Coast Transient	5	5	OCT031C	OCT044A												-77	6928.67	6.92867	5599.08	5.59908		Yes
119	2017-09-26	18:00	North/Central California	Monterey Bay	36.7989	-122.001	Oo	Transient	Outer Coast Transient	5	5	OCT031C	OCT044A												-551	465.381	0.465381	16872.5	16.8725		Yes
135	2018-04-22	9:52:00	North/Central California	Monterey Bay	36.75	-121.883	Oo	Transient	Outer Coast Transient	8	8	OCT028	OCT029	OCT031C	OCT044A										-79	1782.91	1.78291	6697.67	6.69767		Yes
136	2018-04-26	12:00	North/Central California	Monterey Bay	36.7794	-121.947	Oo	Transient	Outer Coast Transient	5	5	OCt031C	OCT044A												-695	947.412	0.947412	12705.6	12.7056		Yes
146	2018-09-12	UNK	North/Central California	Monterey Bay	36.8033	-121.818	Oo	Transient	Outer Coast Transient	5	5	OCT044A													-110	1823.43	1.82343	2400.97	2.40097		Yes	Yes
149	2018-09-29	17:59	North/Central California	Santa Barbara	34.3255	-119.744	Oo	Transient	Outer Coast Transient	5	5	OCT031C	OCT044A												-143	2064.07	2.06407	7535.16	7.53516
150	2018-10-03	12:00	North/Central California	Monterey Bay	36.7817	-121.897	Oo	Transient	Outer Coast Transient	9	9	OCT031C	OCT044A	OCT081											-442	0	0	8423.97	8.42397		Yes
159	2019-04-27	14:03-15:21	North/Central California	Monterey Bay	36.7977	-121.851	Oo	Transient	Outer Coast Transient	5	5	OCT031C	OCT044A												-281	0	0	4677.24	4.67724		Yes	Yes
176	2019-10-15	14:22-15:10	North/Central California	Monterey Bay	36.8021	-121.926	Oo	Transient	Outer Coast Transient	6	6	OCT031C	OCT044A												-221	0	0	11261.6	11.2616		Yes
178	2019-12-23	12:09	North/Central California	Monterey Bay	36.8009	-121.843	Oo	Transient	Outer Coast Transient	3	3	OCT031C													-163	370.13	0.37013	4083.63	4.08363		Yes	Yes
199	2021-04-17	10:18	North/Central California	Monterey Bay	36.7558	-121.958	Oo	Transient	Outer Coast Transient	22	24	OCT016B	OCT019	OCT028	OCT030B	OCT031C	OCT044	OCT044A	OCT092	OCT108					-270	0	0	13254.9	13.2549		Yes
228	2021-10-15	11:17	North/Central California	Monterey Bay	36.7506	-121.985	Oo	Transient	Outer Coast Transient	6	6	OCT031C	OCT038												-573	1189.61	1.18961	13249.3	13.2493		Yes
254	2023-03-30	10:35:00 AM	North/Central California	Monterey Bay	36.7331	-121.935	Oo	Transient	Outer Coast Transient	17	17	OCT008	OCT019	OCT030B	OCT031C	OCT032	OCT036	OCT060	OCT063	OCT092					-107	2049.53	2.04953	10608.2	10.6082		Yes
299	2014-11-13	12:00	North/Central California	Open Ocean	37.2512	-122.869	Oo	Transient	Outer Coast Transient	8	13	OCT031C	OCT041	OCT043	OCT044A	OCT060									-286	0	0	39063.2	39.0632
311	2017-04-21	15:08:00	North/Central California	Monterey Bay	36.8311	-121.975	Oo	Transient	Outer Coast Transient	27	26	OCT030	OCT030B	OCT031B	OCT031C	OCT041	OCT043	OCT044A	OCT064						-120	1057.36	1.05736	13630.1	13.6301		Yes
312	2017-09-23	12:00	North/Central California	Monterey Bay	36.807	-122.003	Oo	Transient	Outer Coast Transient	5	5	OCT044A													-456	0	0	15980	15.98		Yes
313	2017-09-23	12:00	North/Central California	Monterey Bay	36.807	-122.003	Oo	Transient	Outer Coast Transient	5	5	OCT044A													-456	0	0	15980	15.98		Yes
317	2018-04-21	11:39	North/Central California	Monterey Bay	36.8104	-121.881	Oo	Transient	Outer Coast Transient	5	5	OCT028	OCT029	OCT031C	OCT044	OCT044A									-89	923.745	0.923745	7160.86	7.16086		Yes
320	2018-05-07	10:09:00	North/Central California	Monterey Bay	36.8378	-121.958	Oo	Transient	Outer Coast Transient	23	23	OCT016B	OCT019	OCT030	OCT030B	OCT031C	OCT044A	OCT060	OCT064	OCT085					-120	2403.36	2.40336	12004	12.004		Yes
327	2019-04-30	11:06:00	North/Central California	Monterey Bay	36.8063	-121.843	Oo	Transient	Outer Coast Transient	9	9	OCT031C	OCT044	OCT044A											-152	583.977	0.583977	4143.29	4.14329		Yes	Yes
335	2019-10-10	12:49-13:40	North/Central California	Monterey Bay	36.8052	-121.818	Oo	Transient	Outer Coast Transient	6	6	OCT031C	OCT044A												-48	2081.98	2.08198	2363.48	2.36348		Yes	Yes
360	2023-05-19	2:00:00 PM	North/Central California	Monterey Bay	36.8222	-121.856	Oo	Transient	Outer Coast Transient	5	5	OCT031C	OCT032A												-112	1891.27	1.89127	4688.43	4.68843		Yes	Yes
176	2019-10-15	14:22-15:10	North/Central California	Monterey Bay	36.8021	-121.926	Oo	Transient	Outer Coast Transient	6	6	OCT031C	OCT044A												-221	0	0	11261.6	11.2616		Yes
178	2019-12-23	12:09	North/Central California	Monterey Bay	36.8009	-121.843	Oo	Transient	Outer Coast Transient	3	3	OCT031C													-163	370.13	0.37013	4083.63	4.08363		Yes	Yes
182	2020-09-02	12:00	North/Central California	Monterey Bay	36.7961	-121.814	Oo	Transient	Outer Coast Transient	6	4	OCT044A													-108	1980.15	1.98015	1558.32	1.55832		Yes	Yes
188	2020-12-06	14:19	North/Central California	Monterey Bay	36.5531	-122.021	Oo	Transient	Outer Coast Transient	8	8	OCT044A	OCT050B												-663	940.657	0.940657	4128.65	4.12865			Yes
199	2021-04-17	10:18	North/Central California	Monterey Bay	36.7558	-121.958	Oo	Transient	Outer Coast Transient	22	24	OCT016B	OCT019	OCT028	OCT030B	OCT031C	OCT044	OCT044A	OCT092	OCT108					-270	0	0	13254.9	13.2549		Yes
220	2021-09-07	12:30	North/Central California	Monterey Bay	36.8001	-121.816	Oo	Transient	Outer Coast Transient	7	7	OCT031C	OCT044A												-43	2166.15	2.16615	1963.23	1.96323		Yes	Yes
228	2021-10-15	11:17	North/Central California	Monterey Bay	36.7506	-121.985	Oo	Transient	Outer Coast Transient	6	6	OCT031C	OCT038												-573	1189.61	1.18961	13249.3	13.2493		Yes
254	2023-03-30	10:35:00 AM	North/Central California	Monterey Bay	36.7331	-121.935	Oo	Transient	Outer Coast Transient	17	17	OCT008	OCT019	OCT030B	OCT031C	OCT032	OCT036	OCT060	OCT063	OCT092					-107	2049.53	2.04953	10608.2	10.6082		Yes
335	2019-10-10	12:49-13:40	North/Central California	Monterey Bay	36.8052	-121.818	Oo	Transient	Outer Coast Transient	6	6	OCT031C	OCT044A												-48	2081.98	2.08198	2363.48	2.36348		Yes	Yes
347	2021-10-16	10:30	North/Central California	Half Moon Bay	37.356	-122.881	Oo	Transient	Outer Coast Transient	5	5	OCT038													-209	0	0	36408.9	36.4089
34	2011-05-02	11:45	North/Central California	Monterey Bay	36.8022	-122.053	Oo	Transient	Outer Coast Transient	6	4	OCT031													-162	584.876	0.584876	15941.6	15.9416		Yes
1	2006-05-05	11:12	North/Central California	Monterey Bay	36.7237	-122.079	Oo	Transient	Outer Coast Transient	10	8	OCT017	OCT019	OCT032	OCT036	OCT037	OCT038	OCT039	OCT041						-1441	6442.69	6.44269	15879.2	15.8792		Yes
32	2011-04-20	10:55	North/Central California	Monterey Bay	36.7835	-121.891	Oo	Transient	Outer Coast Transient	13	11	OCT030	OCT032	OCT036	OCT038	OCT049									-342	0	0	7993.46	7.99346		Yes
125	2018-02-17	14:54	North/Central California	Monterey Bay	36.7882	-122.001	Oo	Transient	Outer Coast Transient	20	9	OCT032	OCT036	OCT038	OCT104										-574	1379.57	1.37957	17584.5	17.5845		Yes
360	2023-05-19	2:00:00 PM	North/Central California	Monterey Bay	36.8222	-121.856	Oo	Transient	Outer Coast Transient	5	5	OCT031C	OCT032A												-112	1891.27	1.89127	4688.43	4.68843		Yes	Yes
360	2023-05-19	2:00:00 PM	North/Central California	Monterey Bay	36.8222	-121.856	Oo	Transient	Outer Coast Transient	5	5	OCT031C	OCT032A												-112	1891.27	1.89127	4688.43	4.68843		Yes	Yes
1	2006-05-05	11:12	North/Central California	Monterey Bay	36.7237	-122.079	Oo	Transient	Outer Coast Transient	10	8	OCT017	OCT019	OCT032	OCT036	OCT037	OCT038	OCT039	OCT041						-1441	6442.69	6.44269	15879.2	15.8792		Yes
22	2009-09-27	12:00	North/Central California	Monterey Bay	36.7674	-122.01	Oo	Transient	Outer Coast Transient	6	3	OCT033	OCT036	OCT038											-706	3606.98	3.60698	15807	15.807		Yes
27	2010-04-18	11:43	North/Central California	Monterey Bay	36.7714	-122.071	Oo	Transient	Outer Coast Transient	6	4	OCT032	OCT037	OCT039											-743	695.089	0.695089	19042.5	19.0425		Yes
32	2011-04-20	10:55	North/Central California	Monterey Bay	36.7835	-121.891	Oo	Transient	Outer Coast Transient	13	11	OCT030	OCT032	OCT036	OCT038	OCT049									-342	0	0	7993.46	7.99346		Yes
125	2018-02-17	14:54	North/Central California	Monterey Bay	36.7882	-122.001	Oo	Transient	Outer Coast Transient	20	9	OCT032	OCT036	OCT038	OCT104										-574	1379.57	1.37957	17584.5	17.5845		Yes
254	2023-03-30	10:35:00 AM	North/Central California	Monterey Bay	36.7331	-121.935	Oo	Transient	Outer Coast Transient	17	17	OCT008	OCT019	OCT030B	OCT031C	OCT032	OCT036	OCT060	OCT063	OCT092					-107	2049.53	2.04953	10608.2	10.6082		Yes
275	2020-09-27	12:15	North/Central California	Bodega Canyon	38.2386	-123.554	Oo	Transient	Outer Coast Transient	6	3														-516	709.028	0.709028	40123.4	40.1234
16	2008-11-05	9:17	North/Central California	Monterey Bay	36.791	-121.925	Oo	Transient	Outer Coast Transient	9	9	OCT025	OCT035	OCT041	OCT050	OCT062	OCT063								-500	0	0	11136.7	11.1367		Yes
91	2016-04-05	11:59:00	North/Central California	Monterey Bay	36.7517	-121.9	Oo	Transient	Outer Coast Transient	12	12	OCT035	OCT045	OCT060	OCT073	OCT077	OCT078								-94	1036.02	1.03602	8173.95	8.17395		Yes
288	2011-05-04	11:26	North/Central California	Monterey Bay	36.8053	-122.038	Oo	Transient	Outer Coast Transient	7	15	OCT018	OCT031	OCT035	OCT044	OCT044A									-161	301.723	0.301723	15628.5	15.6285		Yes
1	2006-05-05	11:12	North/Central California	Monterey Bay	36.7237	-122.079	Oo	Transient	Outer Coast Transient	10	8	OCT017	OCT019	OCT032	OCT036	OCT037	OCT038	OCT039	OCT041						-1441	6442.69	6.44269	15879.2	15.8792		Yes
22	2009-09-27	12:00	North/Central California	Monterey Bay	36.7674	-122.01	Oo	Transient	Outer Coast Transient	6	3	OCT033	OCT036	OCT038											-706	3606.98	3.60698	15807	15.807		Yes
32	2011-04-20	10:55	North/Central California	Monterey Bay	36.7835	-121.891	Oo	Transient	Outer Coast Transient	13	11	OCT030	OCT032	OCT036	OCT038	OCT049									-342	0	0	7993.46	7.99346		Yes
125	2018-02-17	14:54	North/Central California	Monterey Bay	36.7882	-122.001	Oo	Transient	Outer Coast Transient	20	9	OCT032	OCT036	OCT038	OCT104										-574	1379.57	1.37957	17584.5	17.5845		Yes
254	2023-03-30	10:35:00 AM	North/Central California	Monterey Bay	36.7331	-121.935	Oo	Transient	Outer Coast Transient	17	17	OCT008	OCT019	OCT030B	OCT031C	OCT032	OCT036	OCT060	OCT063	OCT092					-107	2049.53	2.04953	10608.2	10.6082		Yes
254	2023-03-30	10:35:00 AM	North/Central California	Monterey Bay	36.7331	-121.935	Oo	Transient	Outer Coast Transient	17	17	OCT008	OCT019	OCT030B	OCT031C	OCT032	OCT036	OCT060	OCT063	OCT092					-107	2049.53	2.04953	10608.2	10.6082		Yes
254	2023-03-30	10:35:00 AM	North/Central California	Monterey Bay	36.7331	-121.935	Oo	Transient	Outer Coast Transient	17	17	OCT008	OCT019	OCT030B	OCT031C	OCT032	OCT036	OCT060	OCT063	OCT092					-107	2049.53	2.04953	10608.2	10.6082		Yes
1	2006-05-05	11:12	North/Central California	Monterey Bay	36.7237	-122.079	Oo	Transient	Outer Coast Transient	10	8	OCT017	OCT019	OCT032	OCT036	OCT037	OCT038	OCT039	OCT041						-1441	6442.69	6.44269	15879.2	15.8792		Yes
44	2013-05-06	8:17	North/Central California	Monterey Bay	36.6719	-122.018	Oo	Transient	Outer Coast Transient	5	5	OCT037	OCT038	OCT073	OCT074										-420	0	0	7994.63	7.99463		Yes
47	2013-06-10	12:44	North/Central California	Monterey Bay	36.7353	-121.952	Oo	Transient	Outer Coast Transient	2	9	OCT037	OCT038	OCT081											-193	579.893	0.579893	10929	10.929		Yes
56	2014-04-14	13:51	North/Central California	Monterey Bay	36.743	-121.837	Oo	Transient	Outer Coast Transient	28	28	OCT014	OCT019	OCT030	OCT037	OCT043	OCT044	OCT060	OCT064						-27	5085.86	5.08586	2589.23	2.58923		Yes	Yes
58	2014-04-20	11:00	North/Central California	Monterey Bay	36.7343	-121.976	Oo	Transient	Outer Coast Transient	12	12	OCT030	OCT031B	OCT037	OCT038										-282	0	0	11298.3	11.2983		Yes
44	2013-05-06	8:17	North/Central California	Monterey Bay	36.6719	-122.018	Oo	Transient	Outer Coast Transient	5	5	OCT037	OCT038	OCT073	OCT074										-420	0	0	7994.63	7.99463		Yes
47	2013-06-10	12:44	North/Central California	Monterey Bay	36.7353	-121.952	Oo	Transient	Outer Coast Transient	2	9	OCT037	OCT038	OCT081											-193	579.893	0.579893	10929	10.929		Yes
58	2014-04-20	11:00	North/Central California	Monterey Bay	36.7343	-121.976	Oo	Transient	Outer Coast Transient	12	12	OCT030	OCT031B	OCT037	OCT038										-282	0	0	11298.3	11.2983		Yes
44	2013-05-06	8:17	North/Central California	Monterey Bay	36.6719	-122.018	Oo	Transient	Outer Coast Transient	5	5	OCT037	OCT038	OCT073	OCT074										-420	0	0	7994.63	7.99463		Yes
47	2013-06-10	12:44	North/Central California	Monterey Bay	36.7353	-121.952	Oo	Transient	Outer Coast Transient	2	9	OCT037	OCT038	OCT081											-193	579.893	0.579893	10929	10.929		Yes
56	2014-04-14	13:51	North/Central California	Monterey Bay	36.743	-121.837	Oo	Transient	Outer Coast Transient	28	28	OCT014	OCT019	OCT030	OCT037	OCT043	OCT044	OCT060	OCT064						-27	5085.86	5.08586	2589.23	2.58923		Yes	Yes
58	2014-04-20	11:00	North/Central California	Monterey Bay	36.7343	-121.976	Oo	Transient	Outer Coast Transient	12	12	OCT030	OCT031B	OCT037	OCT038										-282	0	0	11298.3	11.2983		Yes
102	2016-06-06	12:11	North/Central California	Monterey Bay	36.5424	-122.049	Oo	Transient	Outer Coast Transient	6	6	OCT038	OCT089												-749	1999.17	1.99917	6909.58	6.90958
102	2016-06-06	12:11	North/Central California	Monterey Bay	36.5424	-122.049	Oo	Transient	Outer Coast Transient	6	6	OCT038	OCT089												-749	1999.17	1.99917	6909.58	6.90958
261	2023-06-20	11:00:00 AM	North/Central California	Monterey Bay	36.8015	-121.961	Oo	Transient	Outer Coast Transient	5	5	OCT038													-164	584.173	0.584173	14156.3	14.1563		Yes
1	2006-05-05	11:12	North/Central California	Monterey Bay	36.7237	-122.079	Oo	Transient	Outer Coast Transient	10	8	OCT017	OCT019	OCT032	OCT036	OCT037	OCT038	OCT039	OCT041						-1441	6442.69	6.44269	15879.2	15.8792		Yes
22	2009-09-27	12:00	North/Central California	Monterey Bay	36.7674	-122.01	Oo	Transient	Outer Coast Transient	6	3	OCT033	OCT036	OCT038											-706	3606.98	3.60698	15807	15.807		Yes
32	2011-04-20	10:55	North/Central California	Monterey Bay	36.7835	-121.891	Oo	Transient	Outer Coast Transient	13	11	OCT030	OCT032	OCT036	OCT038	OCT049									-342	0	0	7993.46	7.99346		Yes
44	2013-05-06	8:17	North/Central California	Monterey Bay	36.6719	-122.018	Oo	Transient	Outer Coast Transient	5	5	OCT037	OCT038	OCT073	OCT074										-420	0	0	7994.63	7.99463		Yes
47	2013-06-10	12:44	North/Central California	Monterey Bay	36.7353	-121.952	Oo	Transient	Outer Coast Transient	2	9	OCT037	OCT038	OCT081											-193	579.893	0.579893	10929	10.929		Yes
58	2014-04-20	11:00	North/Central California	Monterey Bay	36.7343	-121.976	Oo	Transient	Outer Coast Transient	12	12	OCT030	OCT031B	OCT037	OCT038										-282	0	0	11298.3	11.2983		Yes
80	2015-12-01	11:49	North/Central California	Monterey Bay	36.7561	-122.091	Oo	Transient	Outer Coast Transient	19	19	OCT031B	OCT038	OCT041	OCT044	OCT064									-1189	3381.34	3.38134	19022.5	19.0225		Yes
102	2016-06-06	12:11	North/Central California	Monterey Bay	36.5424	-122.049	Oo	Transient	Outer Coast Transient	6	6	OCT038	OCT089												-749	1999.17	1.99917	6909.58	6.90958
125	2018-02-17	14:54	North/Central California	Monterey Bay	36.7882	-122.001	Oo	Transient	Outer Coast Transient	20	9	OCT032	OCT036	OCT038	OCT104										-574	1379.57	1.37957	17584.5	17.5845		Yes
170	2019-06-18	12:00	North/Central California	Monterey Bay	36.772	-121.912	Oo	Transient	Outer Coast Transient	10	4	OCT038	OCT044A												-493	0	0	9450.53	9.45053		Yes
206	2021-04-27	10:38	North/Central California	Monterey Bay	36.6983	-121.993	Oo	Transient	Outer Coast Transient	6	6	OCT038													-322	0	0	8363.48	8.36348		Yes
228	2021-10-15	11:17	North/Central California	Monterey Bay	36.7506	-121.985	Oo	Transient	Outer Coast Transient	6	6	OCT031C	OCT038												-573	1189.61	1.18961	13249.3	13.2493		Yes
305	2015-11-12	12:59	North/Central California	Monterey Bay	36.8276	-121.989	Oo	Transient	Outer Coast Transient	9	9	OCT038	OCT042	OCT103											-160	337.446	0.337446	14052.8	14.0528		Yes
347	2021-10-16	10:30	North/Central California	Half Moon Bay	37.356	-122.881	Oo	Transient	Outer Coast Transient	5	5	OCT038													-209	0	0	36408.9	36.4089
261	2023-06-20	11:00:00 AM	North/Central California	Monterey Bay	36.8015	-121.961	Oo	Transient	Outer Coast Transient	5	5	OCT038													-164	584.173	0.584173	14156.3	14.1563		Yes
85	2015-12-29	12:23	North/Central California	Monterey Bay	36.6763	-122.124	Oo	Transient	Outer Coast Transient	8	8	OCT081	OCT103												-1637	9396.55	9.39655	15975.8	15.9758		Yes
102	2016-06-06	12:11	North/Central California	Monterey Bay	36.5424	-122.049	Oo	Transient	Outer Coast Transient	6	6	OCT038	OCT089												-749	1999.17	1.99917	6909.58	6.90958
166	2019-06-11	12:00	North/Central California	Monterey Bay	36.7814	-121.857	Oo	Transient	Outer Coast Transient	5	4	OCT103													-108	600.641	0.600641	4982.28	4.98228		Yes	Yes
170	2019-06-18	12:00	North/Central California	Monterey Bay	36.772	-121.912	Oo	Transient	Outer Coast Transient	10	4	OCT038	OCT044A												-493	0	0	9450.53	9.45053		Yes
206	2021-04-27	10:38	North/Central California	Monterey Bay	36.6983	-121.993	Oo	Transient	Outer Coast Transient	6	6	OCT038													-322	0	0	8363.48	8.36348		Yes
228	2021-10-15	11:17	North/Central California	Monterey Bay	36.7506	-121.985	Oo	Transient	Outer Coast Transient	6	6	OCT031C	OCT038												-573	1189.61	1.18961	13249.3	13.2493		Yes
305	2015-11-12	12:59	North/Central California	Monterey Bay	36.8276	-121.989	Oo	Transient	Outer Coast Transient	9	9	OCT038	OCT042	OCT103											-160	337.446	0.337446	14052.8	14.0528		Yes
347	2021-10-16	10:30	North/Central California	Half Moon Bay	37.356	-122.881	Oo	Transient	Outer Coast Transient	5	5	OCT038													-209	0	0	36408.9	36.4089
353	2022-05-28	2:00:00 PM	North/Central California	Farallon Islands	37.692	-123	Oo	Transient	Outer Coast Transient	4	4	OCT090													-18	7243.53	7.24353	1144.6	1.1446			Yes
355	2022-07-02	8:20:00 AM	North/Central California	Scott Creek Beach (12 km offshore)	37.0256	-122.287	Oo	Transient	Outer Coast Transient																-58	8766.48	8.76648	4324.67	4.32467			Yes
261	2023-06-20	11:00:00 AM	North/Central California	Monterey Bay	36.8015	-121.961	Oo	Transient	Outer Coast Transient	5	5	OCT038													-164	584.173	0.584173	14156.3	14.1563		Yes
206	2021-04-27	10:38	North/Central California	Monterey Bay	36.6983	-121.993	Oo	Transient	Outer Coast Transient	6	6	OCT038													-322	0	0	8363.48	8.36348		Yes
228	2021-10-15	11:17	North/Central California	Monterey Bay	36.7506	-121.985	Oo	Transient	Outer Coast Transient	6	6	OCT031C	OCT038												-573	1189.61	1.18961	13249.3	13.2493		Yes
347	2021-10-16	10:30	North/Central California	Half Moon Bay	37.356	-122.881	Oo	Transient	Outer Coast Transient	5	5	OCT038													-209	0	0	36408.9	36.4089
353	2022-05-28	2:00:00 PM	North/Central California	Farallon Islands	37.692	-123	Oo	Transient	Outer Coast Transient	4	4	OCT090													-18	7243.53	7.24353	1144.6	1.1446			Yes
355	2022-07-02	8:20:00 AM	North/Central California	Scott Creek Beach (12 km offshore)	37.0256	-122.287	Oo	Transient	Outer Coast Transient																-58	8766.48	8.76648	4324.67	4.32467			Yes
261	2023-06-20	11:00:00 AM	North/Central California	Monterey Bay	36.8015	-121.961	Oo	Transient	Outer Coast Transient	5	5	OCT038													-164	584.173	0.584173	14156.3	14.1563		Yes
1	2006-05-05	11:12	North/Central California	Monterey Bay	36.7237	-122.079	Oo	Transient	Outer Coast Transient	10	8	OCT017	OCT019	OCT032	OCT036	OCT037	OCT038	OCT039	OCT041						-1441	6442.69	6.44269	15879.2	15.8792		Yes
27	2010-04-18	11:43	North/Central California	Monterey Bay	36.7714	-122.071	Oo	Transient	Outer Coast Transient	6	4	OCT032	OCT037	OCT039											-743	695.089	0.695089	19042.5	19.0425		Yes
98	2016-05-07	12:05	North/Central California	Monterey Bay	36.7697	-122.08	Oo	Transient	Outer Coast Transient	20	14	OCT010	OCT040	OCT081											-953	1928.24	1.92824	19429.7	19.4297		Yes
99	2016-05-15	12:00	North/Central California	Monterey Bay	36.7984	-121.954	Oo	Transient	Outer Coast Transient	17	17	OCT030B	OCT040	OCT044A	OCT048	OCT064									-278	0	0	13707.4	13.7074		Yes
100	2016-06-05	12:11	North/Central California	Monterey Bay	36.7701	-121.992	Oo	Transient	Outer Coast Transient	26	26	OCT014	OCT030	OCT030B	OCT043	OCT044	OCT044A	OCT047	OCT048	OCT060	OCT064	OCT081			-687	3003.3	3.0033	15509.9	15.5099		Yes
179	2020-01-25	16:45:00	North/Central California	Monterey Bay	36.8033	-122.033	Oo	Transient	Outer Coast Transient	4	4	OCT040	OCT073	OCT080											-436	0	0	15890.6	15.8906		Yes
191	2021-01-02	14:31:00	North/Central California	Monterey Bay	36.6398	-121.954	Oo	Transient	Outer Coast Transient	3	3	OCT040	OCT047												-48	6089.93	6.08993	1373.09	1.37309		Yes	Yes
192	2021-01-30	11:09-11:52	North/Central California	Monterey Bay	36.7905	-121.879	Oo	Transient	Outer Coast Transient	3	3	OCT040	OCT047												-359	0	0	7090.84	7.09084		Yes
216	2021-08-29	14:57	North/Central California	Monterey Bay	36.7778	-121.91	Oo	Transient	Outer Coast Transient	2	2	OCT040													-553	465.494	0.465494	9475.12	9.47512		Yes
217	2021-08-30	15:53	North/Central California	Monterey Bay	36.7815	-121.897	Oo	Transient	Outer Coast Transient	2	2	OCT040													-442	0	0	8414.5	8.4145		Yes
218	2021-08-31	12:00	North/Central California	Monterey Bay	36.7973	-121.827	Oo	Transient	Outer Coast Transient	2	2	OCT040													-100	928.968	0.928968	2634.71	2.63471		Yes	Yes
221	2021-09-12	10:00	North/Central California	Monterey Bay	36.7806	-121.965	Oo	Transient	Outer Coast Transient	2	2	OCT040													-610	1455.93	1.45593	14278.6	14.2786		Yes
222	2021-09-13	12:30	North/Central California	Monterey Bay	36.7931	-121.865	Oo	Transient	Outer Coast Transient	2	2	OCT040													-333	0	0	5855.11	5.85511		Yes
223	2021-09-15	11:53	North/Central California	Monterey Bay	36.7948	-121.956	Oo	Transient	Outer Coast Transient	2	2	OCT040													-296	0	0	13907.6	13.9076		Yes
225	2021-09-18	13:20	North/Central California	Monterey Bay	36.8038	-121.903	Oo	Transient	Outer Coast Transient	2	2	OCT040													-412	0	0	9229.64	9.22964		Yes
226	2021-09-21	12:00	North/Central California	Monterey Bay	36.7899	-121.841	Oo	Transient	Outer Coast Transient	2	2	OCT040													-170	390.807	0.390807	3669.64	3.66964		Yes	Yes
227	2021-09-23	15:02	North/Central California	Monterey Bay	36.802	-121.896	Oo	Transient	Outer Coast Transient	2	2	OCT040													-426	0	0	8753.52	8.75352		Yes
242	2022-02-17	11:20:00 AM	North/Central California	Monterey Bay	36.784	-121.942	Oo	Transient	Outer Coast Transient	2	2	OCT040													-696	601.411	0.601411	12398.5	12.3985		Yes
243	2022-02-26	12:00:00 PM	North/Central California	Monterey Bay	36.7928	-121.955	Oo	Transient	Outer Coast Transient	2	2	OCT040													-296	0	0	13731.8	13.7318		Yes
244	2022-03-01	11:05:00 AM	North/Central California	Monterey Bay	36.7773	-121.989	Oo	Transient	Outer Coast Transient	2	2	OCT040													-551	1940.26	1.94026	16184.8	16.1848		Yes
267	2015-06-08	15:50	North/Central California	Kenny, California	39.8845	-124.132	Oo	Transient	Outer Coast Transient	36	34	T036	T036A	T099	T124D	OCT016B	OCT028	OCT040	OCT047	OCT064	OCT090	OCT500	OCT501	OCT502	-200	0	0	15136.3	15.1363
344	2021-09-17	12:46	North/Central California	Monterey Bay	36.8118	-121.993	Oo	Transient	Outer Coast Transient	2	2	OCT040													-429	0	0	15676.5	15.6765		Yes
345	2021-09-22	14:05	North/Central California	Monterey Bay	36.8152	-121.951	Oo	Transient	Outer Coast Transient	2	2	OCT040													-93	1040.59	1.04059	12638.6	12.6386		Yes
346	2021-09-26	10:58	North/Central California	Monterey Bay	36.8177	-121.979	Oo	Transient	Outer Coast Transient	2	2	OCT040													-301	0	0	14776.5	14.7765		Yes
16	2008-11-05	9:17	North/Central California	Monterey Bay	36.791	-121.925	Oo	Transient	Outer Coast Transient	9	9	OCT025	OCT035	OCT041	OCT050	OCT062	OCT063								-500	0	0	11136.7	11.1367		Yes
80	2015-12-01	11:49	North/Central California	Monterey Bay	36.7561	-122.091	Oo	Transient	Outer Coast Transient	19	19	OCT031B	OCT038	OCT041	OCT044	OCT064									-1189	3381.34	3.38134	19022.5	19.0225		Yes
210	2021-05-04	11:46	North/Central California	Monterey Bay	36.7863	-121.981	Oo	Transient	Outer Coast Transient	12	12	OCT029	OCT041	OCT043A											-556	977.112	0.977112	15849.1	15.8491		Yes
299	2014-11-13	12:00	North/Central California	Open Ocean	37.2512	-122.869	Oo	Transient	Outer Coast Transient	8	13	OCT031C	OCT041	OCT043	OCT044A	OCT060									-286	0	0	39063.2	39.0632
311	2017-04-21	15:08:00	North/Central California	Monterey Bay	36.8311	-121.975	Oo	Transient	Outer Coast Transient	27	26	OCT030	OCT030B	OCT031B	OCT031C	OCT041	OCT043	OCT044A	OCT064						-120	1057.36	1.05736	13630.1	13.6301		Yes
1	2006-05-05	11:12	North/Central California	Monterey Bay	36.7237	-122.079	Oo	Transient	Outer Coast Transient	10	8	OCT017	OCT019	OCT032	OCT036	OCT037	OCT038	OCT039	OCT041						-1441	6442.69	6.44269	15879.2	15.8792		Yes
16	2008-11-05	9:17	North/Central California	Monterey Bay	36.791	-121.925	Oo	Transient	Outer Coast Transient	9	9	OCT025	OCT035	OCT041	OCT050	OCT062	OCT063								-500	0	0	11136.7	11.1367		Yes
80	2015-12-01	11:49	North/Central California	Monterey Bay	36.7561	-122.091	Oo	Transient	Outer Coast Transient	19	19	OCT031B	OCT038	OCT041	OCT044	OCT064									-1189	3381.34	3.38134	19022.5	19.0225		Yes
210	2021-05-04	11:46	North/Central California	Monterey Bay	36.7863	-121.981	Oo	Transient	Outer Coast Transient	12	12	OCT029	OCT041	OCT043A											-556	977.112	0.977112	15849.1	15.8491		Yes
256	2023-05-30	9:46:00 AM	North/Central California	Big Sur	36.3649	-121.991	Oo	Transient	Outer Coast Transient	6	6	OCT081													-126	1167.9	1.1679	7475.78	7.47578
299	2014-11-13	12:00	North/Central California	Open Ocean	37.2512	-122.869	Oo	Transient	Outer Coast Transient	8	13	OCT031C	OCT041	OCT043	OCT044A	OCT060									-286	0	0	39063.2	39.0632
311	2017-04-21	15:08:00	North/Central California	Monterey Bay	36.8311	-121.975	Oo	Transient	Outer Coast Transient	27	26	OCT030	OCT030B	OCT031B	OCT031C	OCT041	OCT043	OCT044A	OCT064						-120	1057.36	1.05736	13630.1	13.6301		Yes
343	2021-09-05	14:00	North/Central California	Farallon Islands	37.6589	-123.105	Oo	Transient	Outer Coast Transient	3	3														-604	610.987	0.610987	8816.44	8.81644
16	2008-11-05	9:17	North/Central California	Monterey Bay	36.791	-121.925	Oo	Transient	Outer Coast Transient	9	9	OCT025	OCT035	OCT041	OCT050	OCT062	OCT063								-500	0	0	11136.7	11.1367		Yes
299	2014-11-13	12:00	North/Central California	Open Ocean	37.2512	-122.869	Oo	Transient	Outer Coast Transient	8	13	OCT031C	OCT041	OCT043	OCT044A	OCT060									-286	0	0	39063.2	39.0632
210	2021-05-04	11:46	North/Central California	Monterey Bay	36.7863	-121.981	Oo	Transient	Outer Coast Transient	12	12	OCT029	OCT041	OCT043A											-556	977.112	0.977112	15849.1	15.8491		Yes
256	2023-05-30	9:46:00 AM	North/Central California	Big Sur	36.3649	-121.991	Oo	Transient	Outer Coast Transient	6	6	OCT081													-126	1167.9	1.1679	7475.78	7.47578
343	2021-09-05	14:00	North/Central California	Farallon Islands	37.6589	-123.105	Oo	Transient	Outer Coast Transient	3	3														-604	610.987	0.610987	8816.44	8.81644
3	2006-05-18	12:01	North/Central California	Monterey Bay	36.7908	-121.84	Oo	Transient	Outer Coast Transient	6	6	OCT042	OCT044	OCT044A											-170	390.807	0.390807	3608.62	3.60862		Yes	Yes
4	2006-05-19	9:37	North/Central California	Monterey Bay	36.7874	-121.871	Oo	Transient	Outer Coast Transient	6	6	OCT042	OCT044	OCT044A											-263	0	0	6331.43	6.33143		Yes
11	2008-10-18	11:02	North/Central California	Monterey Bay	36.803	-121.87	Oo	Transient	Outer Coast Transient	7	7	OCT042	OCT044	OCT044A											-322	0	0	6445.09	6.44509		Yes
12	2008-10-19	15:35	North/Central California	Monterey Bay	36.7932	-121.84	Oo	Transient	Outer Coast Transient		7	OCT042	OCT044	OCT044A											-177	375.084	0.375084	3643.08	3.64308		Yes	Yes
14	2008-10-29	11:12	North/Central California	Monterey Bay	36.7701	-121.854	Oo	Transient	Outer Coast Transient	17	15	OCT014	OCT030	OCT042	OCT044	OCT044A									-63	1929.04	1.92904	4473.05	4.47305		Yes	Yes
25	2009-11-29	11:07	North/Central California	Monterey Bay	36.7754	-121.886	Oo	Transient	Outer Coast Transient	9	9	OCT025	OCT042	OCT050	OCT062										-190	291.337	0.291337	7345.84	7.34584		Yes
26	2009-11-30	9:27	North/Central California	Monterey Bay	36.8014	-121.803	Oo	Transient	Outer Coast Transient	7	8	OCT025	OCT042	OCT050											-68	3206.93	3.20693	1179.81	1.17981		Yes	Yes
80	2015-12-01	11:49	North/Central California	Monterey Bay	36.7561	-122.091	Oo	Transient	Outer Coast Transient	19	19	OCT031B	OCT038	OCT041	OCT044	OCT064									-1189	3381.34	3.38134	19022.5	19.0225		Yes
86	2016-02-03	12:54	North/Central California	Monterey Bay	36.7748	-121.962	Oo	Transient	Outer Coast Transient	11	11	OCT042	OCT046	OCT063	OCT080										-728	908.749	0.908749	13920.1	13.9201		Yes
278	2008-10-22	12:51	North/Central California	Monterey Bay	36.8048	-121.957	Oo	Transient	Outer Coast Transient	5	5	OCT042	OCT044A												-142	587.709	0.587709	13606.7	13.6067		Yes
305	2015-11-12	12:59	North/Central California	Monterey Bay	36.8276	-121.989	Oo	Transient	Outer Coast Transient	9	9	OCT038	OCT042	OCT103											-160	337.446	0.337446	14052.8	14.0528		Yes
354	2022-06-24	1:00:00 PM	North/Central California	Farallon Islands	37.6912	-123.003	Oo	Transient	Outer Coast Transient	11	11	OCT042	OCT050B	OCT050C	OCT073										-26	6952.82	6.95282	982.301	0.982301			Yes
9	2008-05-15	18:55	North/Central California	Monterey Bay	36.7265	-121.984	Oo	Transient	Outer Coast Transient	3	3	OCT042													-500	0	0	10703.8	10.7038		Yes
11	2008-10-18	11:02	North/Central California	Monterey Bay	36.803	-121.87	Oo	Transient	Outer Coast Transient	7	7	OCT042	OCT044	OCT044A											-322	0	0	6445.09	6.44509		Yes
12	2008-10-19	15:35	North/Central California	Monterey Bay	36.7932	-121.84	Oo	Transient	Outer Coast Transient		7	OCT042	OCT044	OCT044A											-177	375.084	0.375084	3643.08	3.64308		Yes	Yes
14	2008-10-29	11:12	North/Central California	Monterey Bay	36.7701	-121.854	Oo	Transient	Outer Coast Transient	17	15	OCT014	OCT030	OCT042	OCT044	OCT044A									-63	1929.04	1.92904	4473.05	4.47305		Yes	Yes
26	2009-11-30	9:27	North/Central California	Monterey Bay	36.8014	-121.803	Oo	Transient	Outer Coast Transient	7	8	OCT025	OCT042	OCT050											-68	3206.93	3.20693	1179.81	1.17981		Yes	Yes
37	2012-04-03	11:04	North/Central California	Monterey Bay	36.8002	-121.843	Oo	Transient	Outer Coast Transient	3	3														-163	370.13	0.37013	4082.71	4.08271		Yes	Yes
40	2012-04-19	12:21	North/Central California	Monterey Bay	36.7759	-121.892	Oo	Transient	Outer Coast Transient	10	10	OCT044	OCT044A												-328	0	0	7851.55	7.85155		Yes
80	2015-12-01	11:49	North/Central California	Monterey Bay	36.7561	-122.091	Oo	Transient	Outer Coast Transient	19	19	OCT031B	OCT038	OCT041	OCT044	OCT064									-1189	3381.34	3.38134	19022.5	19.0225		Yes
86	2016-02-03	12:54	North/Central California	Monterey Bay	36.7748	-121.962	Oo	Transient	Outer Coast Transient	11	11	OCT042	OCT046	OCT063	OCT080										-728	908.749	0.908749	13920.1	13.9201		Yes
214	2021-08-09	12:00	North/Central California	Monterey Bay	36.7486	-121.98	Oo	Transient	Outer Coast Transient	2	2														-522	593.961	0.593961	12900.1	12.9001		Yes
278	2008-10-22	12:51	North/Central California	Monterey Bay	36.8048	-121.957	Oo	Transient	Outer Coast Transient	5	5	OCT042	OCT044A												-142	587.709	0.587709	13606.7	13.6067		Yes
289	2012-04-20	13:23	North/Central California	Monterey Bay	36.9428	-121.924	Oo	Transient	Outer Coast Transient	10	10	OCT044	OCT044A												-19	14368.7	14.3687	2806.06	2.80606		Yes	Yes
305	2015-11-12	12:59	North/Central California	Monterey Bay	36.8276	-121.989	Oo	Transient	Outer Coast Transient	9	9	OCT038	OCT042	OCT103											-160	337.446	0.337446	14052.8	14.0528		Yes
331	2019-06-19	12:41-13:09	North/Central California	Monterey Bay	36.8058	-121.927	Oo	Transient	Outer Coast Transient	8	8	OCT044													-140	436.356	0.436356	11177.9	11.1779		Yes
354	2022-06-24	1:00:00 PM	North/Central California	Farallon Islands	37.6912	-123.003	Oo	Transient	Outer Coast Transient	11	11	OCT042	OCT050B	OCT050C	OCT073										-26	6952.82	6.95282	982.301	0.982301			Yes
37	2012-04-03	11:04	North/Central California	Monterey Bay	36.8002	-121.843	Oo	Transient	Outer Coast Transient	3	3														-163	370.13	0.37013	4082.71	4.08271		Yes	Yes
40	2012-04-19	12:21	North/Central California	Monterey Bay	36.7759	-121.892	Oo	Transient	Outer Coast Transient	10	10	OCT044	OCT044A												-328	0	0	7851.55	7.85155		Yes
80	2015-12-01	11:49	North/Central California	Monterey Bay	36.7561	-122.091	Oo	Transient	Outer Coast Transient	19	19	OCT031B	OCT038	OCT041	OCT044	OCT064									-1189	3381.34	3.38134	19022.5	19.0225		Yes
86	2016-02-03	12:54	North/Central California	Monterey Bay	36.7748	-121.962	Oo	Transient	Outer Coast Transient	11	11	OCT042	OCT046	OCT063	OCT080										-728	908.749	0.908749	13920.1	13.9201		Yes
224	2021-09-18	12:00	North/Central California	Channel Island National Park	34.1846	-119.875	Oo	Transient	Outer Coast Transient	8	8	OCT042													-485	0	0	12161.4	12.1614
289	2012-04-20	13:23	North/Central California	Monterey Bay	36.9428	-121.924	Oo	Transient	Outer Coast Transient	10	10	OCT044	OCT044A												-19	14368.7	14.3687	2806.06	2.80606		Yes	Yes
305	2015-11-12	12:59	North/Central California	Monterey Bay	36.8276	-121.989	Oo	Transient	Outer Coast Transient	9	9	OCT038	OCT042	OCT103											-160	337.446	0.337446	14052.8	14.0528		Yes
331	2019-06-19	12:41-13:09	North/Central California	Monterey Bay	36.8058	-121.927	Oo	Transient	Outer Coast Transient	8	8	OCT044													-140	436.356	0.436356	11177.9	11.1779		Yes
354	2022-06-24	1:00:00 PM	North/Central California	Farallon Islands	37.6912	-123.003	Oo	Transient	Outer Coast Transient	11	11	OCT042	OCT050B	OCT050C	OCT073										-26	6952.82	6.95282	982.301	0.982301			Yes
80	2015-12-01	11:49	North/Central California	Monterey Bay	36.7561	-122.091	Oo	Transient	Outer Coast Transient	19	19	OCT031B	OCT038	OCT041	OCT044	OCT064									-1189	3381.34	3.38134	19022.5	19.0225		Yes
86	2016-02-03	12:54	North/Central California	Monterey Bay	36.7748	-121.962	Oo	Transient	Outer Coast Transient	11	11	OCT042	OCT046	OCT063	OCT080										-728	908.749	0.908749	13920.1	13.9201		Yes
305	2015-11-12	12:59	North/Central California	Monterey Bay	36.8276	-121.989	Oo	Transient	Outer Coast Transient	9	9	OCT038	OCT042	OCT103											-160	337.446	0.337446	14052.8	14.0528		Yes
331	2019-06-19	12:41-13:09	North/Central California	Monterey Bay	36.8058	-121.927	Oo	Transient	Outer Coast Transient	8	8	OCT044													-140	436.356	0.436356	11177.9	11.1779		Yes
354	2022-06-24	1:00:00 PM	North/Central California	Farallon Islands	37.6912	-123.003	Oo	Transient	Outer Coast Transient	11	11	OCT042	OCT050B	OCT050C	OCT073										-26	6952.82	6.95282	982.301	0.982301			Yes
19	2009-09-13	12:00	North/Central California	Arlight	34.5333	-120.817	Oo	Transient	Outer Coast Transient	9	9	OCT019	OCT030	OCT030B	OCT043	OCT060									-383	0	0	15617.2	15.6172
28	2010-10-07	14:51	North/Central California	Monterey Bay	36.6671	-122.007	Oo	Transient	Outer Coast Transient	4	3	OCT043													-161	371.569	0.371569	6936.16	6.93616		Yes
39	2012-04-15	8:52	North/Central California	Monterey Bay	36.7574	-121.986	Oo	Transient	Outer Coast Transient	10	9	OCT019	OCT081												-666	1600.92	1.60092	14007.1	14.0071		Yes
56	2014-04-14	13:51	North/Central California	Monterey Bay	36.743	-121.837	Oo	Transient	Outer Coast Transient	28	28	OCT014	OCT019	OCT030	OCT037	OCT043	OCT044	OCT060	OCT064						-27	5085.86	5.08586	2589.23	2.58923		Yes	Yes
100	2016-06-05	12:11	North/Central California	Monterey Bay	36.7701	-121.992	Oo	Transient	Outer Coast Transient	26	26	OCT014	OCT030	OCT030B	OCT043	OCT044	OCT044A	OCT047	OCT048	OCT060	OCT064	OCT081			-687	3003.3	3.0033	15509.9	15.5099		Yes
108	2017-04-22	9:38:00	North/Central California	Monterey Bay	36.7	-121.917	Oo	Transient	Outer Coast Transient	15	15	OCT028	OCT030	OCT030B	OCT031B	OCT043	OCT060								-94	5516.09	5.51609	6975.61	6.97561		Yes
114	2017-05-27	10:57	North/Central California	Monterey Bay	36.6802	-121.976	Oo	Transient	Outer Coast Transient	20	14	OCT029	OCT030	OCT031B	OCT043	OCT060	OCT090	OCT091							-109	2314.69	2.31469	5874.69	5.87469		Yes
138	2018-05-06	12:00	North/Central California	Monterey Bay	36.775	-121.854	Oo	Transient	Outer Coast Transient	13	13	OCT029	OCT043	OCT044	OCT081										-60	1613.22	1.61322	4523.12	4.52312		Yes	Yes
210	2021-05-04	11:46	North/Central California	Monterey Bay	36.7863	-121.981	Oo	Transient	Outer Coast Transient	12	12	OCT029	OCT041	OCT043A											-556	977.112	0.977112	15849.1	15.8491		Yes
250	2023-02-11	11:49:00 AM	North/Central California	Monterey Bay	36.7102	-122.04	Oo	Transient	Outer Coast Transient	17	17	OCT020	OCT043	OCT064											-1158	3881.06	3.88106	12214	12.214		Yes
299	2014-11-13	12:00	North/Central California	Open Ocean	37.2512	-122.869	Oo	Transient	Outer Coast Transient	8	13	OCT031C	OCT041	OCT043	OCT044A	OCT060									-286	0	0	39063.2	39.0632
311	2017-04-21	15:08:00	North/Central California	Monterey Bay	36.8311	-121.975	Oo	Transient	Outer Coast Transient	27	26	OCT030	OCT030B	OCT031B	OCT031C	OCT041	OCT043	OCT044A	OCT064						-120	1057.36	1.05736	13630.1	13.6301		Yes
28	2010-10-07	14:51	North/Central California	Monterey Bay	36.6671	-122.007	Oo	Transient	Outer Coast Transient	4	3	OCT043													-161	371.569	0.371569	6936.16	6.93616		Yes
39	2012-04-15	8:52	North/Central California	Monterey Bay	36.7574	-121.986	Oo	Transient	Outer Coast Transient	10	9	OCT019	OCT081												-666	1600.92	1.60092	14007.1	14.0071		Yes
75	2015-10-23	15:18	North/Central California	Monterey Bay	36.7891	-121.96	Oo	Transient	Outer Coast Transient	3	2														-566	524.671	0.524671	14089	14.089		Yes
100	2016-06-05	12:11	North/Central California	Monterey Bay	36.7701	-121.992	Oo	Transient	Outer Coast Transient	26	26	OCT014	OCT030	OCT030B	OCT043	OCT044	OCT044A	OCT047	OCT048	OCT060	OCT064	OCT081			-687	3003.3	3.0033	15509.9	15.5099		Yes
108	2017-04-22	9:38:00	North/Central California	Monterey Bay	36.7	-121.917	Oo	Transient	Outer Coast Transient	15	15	OCT028	OCT030	OCT030B	OCT031B	OCT043	OCT060								-94	5516.09	5.51609	6975.61	6.97561		Yes
114	2017-05-27	10:57	North/Central California	Monterey Bay	36.6802	-121.976	Oo	Transient	Outer Coast Transient	20	14	OCT029	OCT030	OCT031B	OCT043	OCT060	OCT090	OCT091							-109	2314.69	2.31469	5874.69	5.87469		Yes
138	2018-05-06	12:00	North/Central California	Monterey Bay	36.775	-121.854	Oo	Transient	Outer Coast Transient	13	13	OCT029	OCT043	OCT044	OCT081										-60	1613.22	1.61322	4523.12	4.52312		Yes	Yes
187	2020-12-04	11:14	North/Central California	Monterey Bay	36.7982	-121.923	Oo	Transient	Outer Coast Transient	4	4														-360	0	0	11015.5	11.0155		Yes
210	2021-05-04	11:46	North/Central California	Monterey Bay	36.7863	-121.981	Oo	Transient	Outer Coast Transient	12	12	OCT029	OCT041	OCT043A											-556	977.112	0.977112	15849.1	15.8491		Yes
250	2023-02-11	11:49:00 AM	North/Central California	Monterey Bay	36.7102	-122.04	Oo	Transient	Outer Coast Transient	17	17	OCT020	OCT043	OCT064											-1158	3881.06	3.88106	12214	12.214		Yes
299	2014-11-13	12:00	North/Central California	Open Ocean	37.2512	-122.869	Oo	Transient	Outer Coast Transient	8	13	OCT031C	OCT041	OCT043	OCT044A	OCT060									-286	0	0	39063.2	39.0632
311	2017-04-21	15:08:00	North/Central California	Monterey Bay	36.8311	-121.975	Oo	Transient	Outer Coast Transient	27	26	OCT030	OCT030B	OCT031B	OCT031C	OCT041	OCT043	OCT044A	OCT064						-120	1057.36	1.05736	13630.1	13.6301		Yes
187	2020-12-04	11:14	North/Central California	Monterey Bay	36.7982	-121.923	Oo	Transient	Outer Coast Transient	4	4														-360	0	0	11015.5	11.0155		Yes
210	2021-05-04	11:46	North/Central California	Monterey Bay	36.7863	-121.981	Oo	Transient	Outer Coast Transient	12	12	OCT029	OCT041	OCT043A											-556	977.112	0.977112	15849.1	15.8491		Yes
299	2014-11-13	12:00	North/Central California	Open Ocean	37.2512	-122.869	Oo	Transient	Outer Coast Transient	8	13	OCT031C	OCT041	OCT043	OCT044A	OCT060									-286	0	0	39063.2	39.0632
138	2018-05-06	12:00	North/Central California	Monterey Bay	36.775	-121.854	Oo	Transient	Outer Coast Transient	13	13	OCT029	OCT043	OCT044	OCT081										-60	1613.22	1.61322	4523.12	4.52312		Yes	Yes
187	2020-12-04	11:14	North/Central California	Monterey Bay	36.7982	-121.923	Oo	Transient	Outer Coast Transient	4	4														-360	0	0	11015.5	11.0155		Yes
210	2021-05-04	11:46	North/Central California	Monterey Bay	36.7863	-121.981	Oo	Transient	Outer Coast Transient	12	12	OCT029	OCT041	OCT043A											-556	977.112	0.977112	15849.1	15.8491		Yes
250	2023-02-11	11:49:00 AM	North/Central California	Monterey Bay	36.7102	-122.04	Oo	Transient	Outer Coast Transient	17	17	OCT020	OCT043	OCT064											-1158	3881.06	3.88106	12214	12.214		Yes
250	2023-02-11	11:49:00 AM	North/Central California	Monterey Bay	36.7102	-122.04	Oo	Transient	Outer Coast Transient	17	17	OCT020	OCT043	OCT064											-1158	3881.06	3.88106	12214	12.214		Yes
3	2006-05-18	12:01	North/Central California	Monterey Bay	36.7908	-121.84	Oo	Transient	Outer Coast Transient	6	6	OCT042	OCT044	OCT044A											-170	390.807	0.390807	3608.62	3.60862		Yes	Yes
4	2006-05-19	9:37	North/Central California	Monterey Bay	36.7874	-121.871	Oo	Transient	Outer Coast Transient	6	6	OCT042	OCT044	OCT044A											-263	0	0	6331.43	6.33143		Yes
6	2008-05-01	9:33	North/Central California	Monterey Bay	36.801	-121.874	Oo	Transient	Outer Coast Transient	6	5	OCT044A													-311	0	0	6773.8	6.7738		Yes
7	2008-05-02	10:02	North/Central California	Monterey Bay	36.8018	-121.802	Oo	Transient	Outer Coast Transient	5	5	OCT044A													-68	3206.93	3.20693	1163.09	1.16309		Yes	Yes
14	2008-10-29	11:12	North/Central California	Monterey Bay	36.7701	-121.854	Oo	Transient	Outer Coast Transient	17	15	OCT014	OCT030	OCT042	OCT044	OCT044A									-63	1929.04	1.92904	4473.05	4.47305		Yes	Yes
35	2011-05-08	11:07	North/Central California	Monterey Bay	36.7383	-121.875	Oo	Transient	Outer Coast Transient	6	6	OCT044A													-71	3158.56	3.15856	5986.42	5.98642		Yes
40	2012-04-19	12:21	North/Central California	Monterey Bay	36.7759	-121.892	Oo	Transient	Outer Coast Transient	10	10	OCT044	OCT044A												-328	0	0	7851.55	7.85155		Yes
56	2014-04-14	13:51	North/Central California	Monterey Bay	36.743	-121.837	Oo	Transient	Outer Coast Transient	28	28	OCT014	OCT019	OCT030	OCT037	OCT043	OCT044	OCT060	OCT064						-27	5085.86	5.08586	2589.23	2.58923		Yes	Yes
80	2015-12-01	11:49	North/Central California	Monterey Bay	36.7561	-122.091	Oo	Transient	Outer Coast Transient	19	19	OCT031B	OCT038	OCT041	OCT044	OCT064									-1189	3381.34	3.38134	19022.5	19.0225		Yes
94	2016-04-16	10:12:00	North/Central California	Monterey Bay	36.7996	-121.815	Oo	Transient	Outer Coast Transient	4	4														-108	1980.15	1.98015	1912.21	1.91221		Yes	Yes
116	2017-06-25	10:22:00	North/Central California	Monterey Bay	36.7883	-121.987	Oo	Transient	Outer Coast Transient	16	16	OCT019	OCT030	OCT044	OCT060										-541	481.383	0.481383	16366.4	16.3664		Yes
131	2018-04-14	9:20:00	North/Central California	Monterey Bay	36.7933	-121.897	Oo	Transient	Outer Coast Transient	11	11	OCT030B	OCT044	OCT060											-418	0	0	8652.27	8.65227		Yes
136	2018-04-26	12:00	North/Central California	Monterey Bay	36.7794	-121.947	Oo	Transient	Outer Coast Transient	5	5	OCt031C	OCT044A												-695	947.412	0.947412	12705.6	12.7056		Yes
138	2018-05-06	12:00	North/Central California	Monterey Bay	36.775	-121.854	Oo	Transient	Outer Coast Transient	13	13	OCT029	OCT043	OCT044	OCT081										-60	1613.22	1.61322	4523.12	4.52312		Yes	Yes
197	2021-04-06	9:05	North/Central California	Monterey Bay	36.7709	-121.912	Oo	Transient	Outer Coast Transient	11	11	OCT044	OCT044A												-493	0	0	9422.43	9.42243		Yes
199	2021-04-17	10:18	North/Central California	Monterey Bay	36.7558	-121.958	Oo	Transient	Outer Coast Transient	22	24	OCT016B	OCT019	OCT028	OCT030B	OCT031C	OCT044	OCT044A	OCT092	OCT108					-270	0	0	13254.9	13.2549		Yes
204	2021-04-23	9:33	North/Central California	Monterey Bay	36.7946	-121.902	Oo	Transient	Outer Coast Transient	15	15	OCT030B	OCT044	OCT044A	OCT108										-448	0	0	9132.61	9.13261		Yes
205	2021-04-24	12:00	North/Central California	Monterey Bay	36.8006	-121.904	Oo	Transient	Outer Coast Transient	15	15	OCT030B	OCT044	OCT044A	OCT108										-412	0	0	9404.26	9.40426		Yes
289	2012-04-20	13:23	North/Central California	Monterey Bay	36.9428	-121.924	Oo	Transient	Outer Coast Transient	10	10	OCT044	OCT044A												-19	14368.7	14.3687	2806.06	2.80606		Yes	Yes
296	2014-08-24	9:02	North/Central California	Monterey Bay	37.2658	-122.632	Oo	Transient	Outer Coast Transient	7	7	OCT044	OCT044A												-94	12278	12.278	18031.7	18.0317
317	2018-04-21	11:39	North/Central California	Monterey Bay	36.8104	-121.881	Oo	Transient	Outer Coast Transient	5	5	OCT028	OCT029	OCT031C	OCT044	OCT044A									-89	923.745	0.923745	7160.86	7.16086		Yes
327	2019-04-30	11:06:00	North/Central California	Monterey Bay	36.8063	-121.843	Oo	Transient	Outer Coast Transient	9	9	OCT031C	OCT044	OCT044A											-152	583.977	0.583977	4143.29	4.14329		Yes	Yes
331	2019-06-19	12:41-13:09	North/Central California	Monterey Bay	36.8058	-121.927	Oo	Transient	Outer Coast Transient	8	8	OCT044													-140	436.356	0.436356	11177.9	11.1779		Yes
339	2021-04-25	12:00	North/Central California	Monterey Bay	36.8163	-121.925	Oo	Transient	Outer Coast Transient	15	15	OCT030B	OCT044	OCT044A	OCT108										-83	1195.88	1.19588	10528.4	10.5284		Yes
340	2021-04-26	12:00	North/Central California	Monterey Bay	36.8078	-121.981	Oo	Transient	Outer Coast Transient	15	15	OCT030B	OCT044	OCT044A	OCT108										-289	0	0	15372.8	15.3728		Yes
341	2021-05-06	10:51	North/Central California	Monterey Bay	36.8065	-121.819	Oo	Transient	Outer Coast Transient	10	10	OCT044	OCT044A												-48	2081.98	2.08198	2347.86	2.34786		Yes	Yes
342	2021-05-12	12:00	North/Central California	Monterey Bay	36.8068	-121.824	Oo	Transient	Outer Coast Transient	10	10	OCT044	OCT044A												-46	1793.17	1.79317	2656.42	2.65642		Yes	Yes
2	2006-05-16	10:11	North/Central California	Monterey Bay	36.7947	-121.907	Oo	Transient	Outer Coast Transient	4	4	OCT044A													-434	0	0	9583.3	9.5833		Yes
3	2006-05-18	12:01	North/Central California	Monterey Bay	36.7908	-121.84	Oo	Transient	Outer Coast Transient	6	6	OCT042	OCT044	OCT044A											-170	390.807	0.390807	3608.62	3.60862		Yes	Yes
11	2008-10-18	11:02	North/Central California	Monterey Bay	36.803	-121.87	Oo	Transient	Outer Coast Transient	7	7	OCT042	OCT044	OCT044A											-322	0	0	6445.09	6.44509		Yes
12	2008-10-19	15:35	North/Central California	Monterey Bay	36.7932	-121.84	Oo	Transient	Outer Coast Transient		7	OCT042	OCT044	OCT044A											-177	375.084	0.375084	3643.08	3.64308		Yes	Yes
13	2008-10-21	15:14	North/Central California	Monterey Bay	36.7852	-121.841	Oo	Transient	Outer Coast Transient	5	5	OCT044A													-80	629.78	0.62978	3619.55	3.61955		Yes	Yes
14	2008-10-29	11:12	North/Central California	Monterey Bay	36.7701	-121.854	Oo	Transient	Outer Coast Transient	17	15	OCT014	OCT030	OCT042	OCT044	OCT044A									-63	1929.04	1.92904	4473.05	4.47305		Yes	Yes
40	2012-04-19	12:21	North/Central California	Monterey Bay	36.7759	-121.892	Oo	Transient	Outer Coast Transient	10	10	OCT044	OCT044A												-328	0	0	7851.55	7.85155		Yes
56	2014-04-14	13:51	North/Central California	Monterey Bay	36.743	-121.837	Oo	Transient	Outer Coast Transient	28	28	OCT014	OCT019	OCT030	OCT037	OCT043	OCT044	OCT060	OCT064						-27	5085.86	5.08586	2589.23	2.58923		Yes	Yes
72	2015-10-11	12:00	North/Central California	Monterey Bay	36.7041	-121.878	Oo	Transient	Outer Coast Transient	5	5	OCT031C	OCT044A												-77	6928.67	6.92867	5599.08	5.59908		Yes
79	2015-11-07	12:52	North/Central California	Monterey Bay	36.8034	-121.898	Oo	Transient	Outer Coast Transient	14	14	OCT044A	OCT050	OCT081											-426	0	0	8882.28	8.88228		Yes
98	2016-05-07	12:05	North/Central California	Monterey Bay	36.7697	-122.08	Oo	Transient	Outer Coast Transient	20	14	OCT010	OCT040	OCT081											-953	1928.24	1.92824	19429.7	19.4297		Yes
99	2016-05-15	12:00	North/Central California	Monterey Bay	36.7984	-121.954	Oo	Transient	Outer Coast Transient	17	17	OCT030B	OCT040	OCT044A	OCT048	OCT064									-278	0	0	13707.4	13.7074		Yes
100	2016-06-05	12:11	North/Central California	Monterey Bay	36.7701	-121.992	Oo	Transient	Outer Coast Transient	26	26	OCT014	OCT030	OCT030B	OCT043	OCT044	OCT044A	OCT047	OCT048	OCT060	OCT064	OCT081			-687	3003.3	3.0033	15509.9	15.5099		Yes
119	2017-09-26	18:00	North/Central California	Monterey Bay	36.7989	-122.001	Oo	Transient	Outer Coast Transient	5	5	OCT031C	OCT044A												-551	465.381	0.465381	16872.5	16.8725		Yes
135	2018-04-22	9:52:00	North/Central California	Monterey Bay	36.75	-121.883	Oo	Transient	Outer Coast Transient	8	8	OCT028	OCT029	OCT031C	OCT044A										-79	1782.91	1.78291	6697.67	6.69767		Yes
146	2018-09-12	UNK	North/Central California	Monterey Bay	36.8033	-121.818	Oo	Transient	Outer Coast Transient	5	5	OCT044A													-110	1823.43	1.82343	2400.97	2.40097		Yes	Yes
150	2018-10-03	12:00	North/Central California	Monterey Bay	36.7817	-121.897	Oo	Transient	Outer Coast Transient	9	9	OCT031C	OCT044A	OCT081											-442	0	0	8423.97	8.42397		Yes
159	2019-04-27	14:03-15:21	North/Central California	Monterey Bay	36.7977	-121.851	Oo	Transient	Outer Coast Transient	5	5	OCT031C	OCT044A												-281	0	0	4677.24	4.67724		Yes	Yes
176	2019-10-15	14:22-15:10	North/Central California	Monterey Bay	36.8021	-121.926	Oo	Transient	Outer Coast Transient	6	6	OCT031C	OCT044A												-221	0	0	11261.6	11.2616		Yes
182	2020-09-02	12:00	North/Central California	Monterey Bay	36.7961	-121.814	Oo	Transient	Outer Coast Transient	6	4	OCT044A													-108	1980.15	1.98015	1558.32	1.55832		Yes	Yes
188	2020-12-06	14:19	North/Central California	Monterey Bay	36.5531	-122.021	Oo	Transient	Outer Coast Transient	8	8	OCT044A	OCT050B												-663	940.657	0.940657	4128.65	4.12865			Yes
197	2021-04-06	9:05	North/Central California	Monterey Bay	36.7709	-121.912	Oo	Transient	Outer Coast Transient	11	11	OCT044	OCT044A												-493	0	0	9422.43	9.42243		Yes
199	2021-04-17	10:18	North/Central California	Monterey Bay	36.7558	-121.958	Oo	Transient	Outer Coast Transient	22	24	OCT016B	OCT019	OCT028	OCT030B	OCT031C	OCT044	OCT044A	OCT092	OCT108					-270	0	0	13254.9	13.2549		Yes
204	2021-04-23	9:33	North/Central California	Monterey Bay	36.7946	-121.902	Oo	Transient	Outer Coast Transient	15	15	OCT030B	OCT044	OCT044A	OCT108										-448	0	0	9132.61	9.13261		Yes
205	2021-04-24	12:00	North/Central California	Monterey Bay	36.8006	-121.904	Oo	Transient	Outer Coast Transient	15	15	OCT030B	OCT044	OCT044A	OCT108										-412	0	0	9404.26	9.40426		Yes
207	2021-04-28	15:17	North/Central California	Monterey Bay	36.7348	-122.199	Oo	Transient	Outer Coast Transient	4	4	OCT044A													-789	5562.41	5.56241	25034	25.034		Yes
220	2021-09-07	12:30	North/Central California	Monterey Bay	36.8001	-121.816	Oo	Transient	Outer Coast Transient	7	7	OCT031C	OCT044A												-43	2166.15	2.16615	1963.23	1.96323		Yes	Yes
278	2008-10-22	12:51	North/Central California	Monterey Bay	36.8048	-121.957	Oo	Transient	Outer Coast Transient	5	5	OCT042	OCT044A												-142	587.709	0.587709	13606.7	13.6067		Yes
288	2011-05-04	11:26	North/Central California	Monterey Bay	36.8053	-122.038	Oo	Transient	Outer Coast Transient	7	15	OCT018	OCT031	OCT035	OCT044	OCT044A									-161	301.723	0.301723	15628.5	15.6285		Yes
289	2012-04-20	13:23	North/Central California	Monterey Bay	36.9428	-121.924	Oo	Transient	Outer Coast Transient	10	10	OCT044	OCT044A												-19	14368.7	14.3687	2806.06	2.80606		Yes	Yes
296	2014-08-24	9:02	North/Central California	Monterey Bay	37.2658	-122.632	Oo	Transient	Outer Coast Transient	7	7	OCT044	OCT044A												-94	12278	12.278	18031.7	18.0317
299	2014-11-13	12:00	North/Central California	Open Ocean	37.2512	-122.869	Oo	Transient	Outer Coast Transient	8	13	OCT031C	OCT041	OCT043	OCT044A	OCT060									-286	0	0	39063.2	39.0632
311	2017-04-21	15:08:00	North/Central California	Monterey Bay	36.8311	-121.975	Oo	Transient	Outer Coast Transient	27	26	OCT030	OCT030B	OCT031B	OCT031C	OCT041	OCT043	OCT044A	OCT064						-120	1057.36	1.05736	13630.1	13.6301		Yes
312	2017-09-23	12:00	North/Central California	Monterey Bay	36.807	-122.003	Oo	Transient	Outer Coast Transient	5	5	OCT044A													-456	0	0	15980	15.98		Yes
313	2017-09-23	12:00	North/Central California	Monterey Bay	36.807	-122.003	Oo	Transient	Outer Coast Transient	5	5	OCT044A													-456	0	0	15980	15.98		Yes
317	2018-04-21	11:39	North/Central California	Monterey Bay	36.8104	-121.881	Oo	Transient	Outer Coast Transient	5	5	OCT028	OCT029	OCT031C	OCT044	OCT044A									-89	923.745	0.923745	7160.86	7.16086		Yes
320	2018-05-07	10:09:00	North/Central California	Monterey Bay	36.8378	-121.958	Oo	Transient	Outer Coast Transient	23	23	OCT016B	OCT019	OCT030	OCT030B	OCT031C	OCT044A	OCT060	OCT064	OCT085					-120	2403.36	2.40336	12004	12.004		Yes
326	2019-04-28	11:54:00	North/Central California	Monterey Bay	36.814	-121.852	Oo	Transient	Outer Coast Transient	4	4	OCT044A													-122	950.395	0.950395	4562.8	4.5628		Yes	Yes
327	2019-04-30	11:06:00	North/Central California	Monterey Bay	36.8063	-121.843	Oo	Transient	Outer Coast Transient	9	9	OCT031C	OCT044	OCT044A											-152	583.977	0.583977	4143.29	4.14329		Yes	Yes
335	2019-10-10	12:49-13:40	North/Central California	Monterey Bay	36.8052	-121.818	Oo	Transient	Outer Coast Transient	6	6	OCT031C	OCT044A												-48	2081.98	2.08198	2363.48	2.36348		Yes	Yes
339	2021-04-25	12:00	North/Central California	Monterey Bay	36.8163	-121.925	Oo	Transient	Outer Coast Transient	15	15	OCT030B	OCT044	OCT044A	OCT108										-83	1195.88	1.19588	10528.4	10.5284		Yes
340	2021-04-26	12:00	North/Central California	Monterey Bay	36.8078	-121.981	Oo	Transient	Outer Coast Transient	15	15	OCT030B	OCT044	OCT044A	OCT108										-289	0	0	15372.8	15.3728		Yes
341	2021-05-06	10:51	North/Central California	Monterey Bay	36.8065	-121.819	Oo	Transient	Outer Coast Transient	10	10	OCT044	OCT044A												-48	2081.98	2.08198	2347.86	2.34786		Yes	Yes
342	2021-05-12	12:00	North/Central California	Monterey Bay	36.8068	-121.824	Oo	Transient	Outer Coast Transient	10	10	OCT044	OCT044A												-46	1793.17	1.79317	2656.42	2.65642		Yes	Yes
35	2011-05-08	11:07	North/Central California	Monterey Bay	36.7383	-121.875	Oo	Transient	Outer Coast Transient	6	6	OCT044A													-71	3158.56	3.15856	5986.42	5.98642		Yes
278	2008-10-22	12:51	North/Central California	Monterey Bay	36.8048	-121.957	Oo	Transient	Outer Coast Transient	5	5	OCT042	OCT044A												-142	587.709	0.587709	13606.7	13.6067		Yes
288	2011-05-04	11:26	North/Central California	Monterey Bay	36.8053	-122.038	Oo	Transient	Outer Coast Transient	7	15	OCT018	OCT031	OCT035	OCT044	OCT044A									-161	301.723	0.301723	15628.5	15.6285		Yes
6	2008-05-01	9:33	North/Central California	Monterey Bay	36.801	-121.874	Oo	Transient	Outer Coast Transient	6	5	OCT044A													-311	0	0	6773.8	6.7738		Yes
7	2008-05-02	10:02	North/Central California	Monterey Bay	36.8018	-121.802	Oo	Transient	Outer Coast Transient	5	5	OCT044A													-68	3206.93	3.20693	1163.09	1.16309		Yes	Yes
11	2008-10-18	11:02	North/Central California	Monterey Bay	36.803	-121.87	Oo	Transient	Outer Coast Transient	7	7	OCT042	OCT044	OCT044A											-322	0	0	6445.09	6.44509		Yes
12	2008-10-19	15:35	North/Central California	Monterey Bay	36.7932	-121.84	Oo	Transient	Outer Coast Transient		7	OCT042	OCT044	OCT044A											-177	375.084	0.375084	3643.08	3.64308		Yes	Yes
13	2008-10-21	15:14	North/Central California	Monterey Bay	36.7852	-121.841	Oo	Transient	Outer Coast Transient	5	5	OCT044A													-80	629.78	0.62978	3619.55	3.61955		Yes	Yes
14	2008-10-29	11:12	North/Central California	Monterey Bay	36.7701	-121.854	Oo	Transient	Outer Coast Transient	17	15	OCT014	OCT030	OCT042	OCT044	OCT044A									-63	1929.04	1.92904	4473.05	4.47305		Yes	Yes
35	2011-05-08	11:07	North/Central California	Monterey Bay	36.7383	-121.875	Oo	Transient	Outer Coast Transient	6	6	OCT044A													-71	3158.56	3.15856	5986.42	5.98642		Yes
40	2012-04-19	12:21	North/Central California	Monterey Bay	36.7759	-121.892	Oo	Transient	Outer Coast Transient	10	10	OCT044	OCT044A												-328	0	0	7851.55	7.85155		Yes
72	2015-10-11	12:00	North/Central California	Monterey Bay	36.7041	-121.878	Oo	Transient	Outer Coast Transient	5	5	OCT031C	OCT044A												-77	6928.67	6.92867	5599.08	5.59908		Yes
79	2015-11-07	12:52	North/Central California	Monterey Bay	36.8034	-121.898	Oo	Transient	Outer Coast Transient	14	14	OCT044A	OCT050	OCT081											-426	0	0	8882.28	8.88228		Yes
98	2016-05-07	12:05	North/Central California	Monterey Bay	36.7697	-122.08	Oo	Transient	Outer Coast Transient	20	14	OCT010	OCT040	OCT081											-953	1928.24	1.92824	19429.7	19.4297		Yes
99	2016-05-15	12:00	North/Central California	Monterey Bay	36.7984	-121.954	Oo	Transient	Outer Coast Transient	17	17	OCT030B	OCT040	OCT044A	OCT048	OCT064									-278	0	0	13707.4	13.7074		Yes
100	2016-06-05	12:11	North/Central California	Monterey Bay	36.7701	-121.992	Oo	Transient	Outer Coast Transient	26	26	OCT014	OCT030	OCT030B	OCT043	OCT044	OCT044A	OCT047	OCT048	OCT060	OCT064	OCT081			-687	3003.3	3.0033	15509.9	15.5099		Yes
119	2017-09-26	18:00	North/Central California	Monterey Bay	36.7989	-122.001	Oo	Transient	Outer Coast Transient	5	5	OCT031C	OCT044A												-551	465.381	0.465381	16872.5	16.8725		Yes
136	2018-04-26	12:00	North/Central California	Monterey Bay	36.7794	-121.947	Oo	Transient	Outer Coast Transient	5	5	OCt031C	OCT044A												-695	947.412	0.947412	12705.6	12.7056		Yes
146	2018-09-12	UNK	North/Central California	Monterey Bay	36.8033	-121.818	Oo	Transient	Outer Coast Transient	5	5	OCT044A													-110	1823.43	1.82343	2400.97	2.40097		Yes	Yes
150	2018-10-03	12:00	North/Central California	Monterey Bay	36.7817	-121.897	Oo	Transient	Outer Coast Transient	9	9	OCT031C	OCT044A	OCT081											-442	0	0	8423.97	8.42397		Yes
159	2019-04-27	14:03-15:21	North/Central California	Monterey Bay	36.7977	-121.851	Oo	Transient	Outer Coast Transient	5	5	OCT031C	OCT044A												-281	0	0	4677.24	4.67724		Yes	Yes
170	2019-06-18	12:00	North/Central California	Monterey Bay	36.772	-121.912	Oo	Transient	Outer Coast Transient	10	4	OCT038	OCT044A												-493	0	0	9450.53	9.45053		Yes
176	2019-10-15	14:22-15:10	North/Central California	Monterey Bay	36.8021	-121.926	Oo	Transient	Outer Coast Transient	6	6	OCT031C	OCT044A												-221	0	0	11261.6	11.2616		Yes
182	2020-09-02	12:00	North/Central California	Monterey Bay	36.7961	-121.814	Oo	Transient	Outer Coast Transient	6	4	OCT044A													-108	1980.15	1.98015	1558.32	1.55832		Yes	Yes
188	2020-12-06	14:19	North/Central California	Monterey Bay	36.5531	-122.021	Oo	Transient	Outer Coast Transient	8	8	OCT044A	OCT050B												-663	940.657	0.940657	4128.65	4.12865			Yes
197	2021-04-06	9:05	North/Central California	Monterey Bay	36.7709	-121.912	Oo	Transient	Outer Coast Transient	11	11	OCT044	OCT044A												-493	0	0	9422.43	9.42243		Yes
199	2021-04-17	10:18	North/Central California	Monterey Bay	36.7558	-121.958	Oo	Transient	Outer Coast Transient	22	24	OCT016B	OCT019	OCT028	OCT030B	OCT031C	OCT044	OCT044A	OCT092	OCT108					-270	0	0	13254.9	13.2549		Yes
204	2021-04-23	9:33	North/Central California	Monterey Bay	36.7946	-121.902	Oo	Transient	Outer Coast Transient	15	15	OCT030B	OCT044	OCT044A	OCT108										-448	0	0	9132.61	9.13261		Yes
205	2021-04-24	12:00	North/Central California	Monterey Bay	36.8006	-121.904	Oo	Transient	Outer Coast Transient	15	15	OCT030B	OCT044	OCT044A	OCT108										-412	0	0	9404.26	9.40426		Yes
207	2021-04-28	15:17	North/Central California	Monterey Bay	36.7348	-122.199	Oo	Transient	Outer Coast Transient	4	4	OCT044A													-789	5562.41	5.56241	25034	25.034		Yes
220	2021-09-07	12:30	North/Central California	Monterey Bay	36.8001	-121.816	Oo	Transient	Outer Coast Transient	7	7	OCT031C	OCT044A												-43	2166.15	2.16615	1963.23	1.96323		Yes	Yes
289	2012-04-20	13:23	North/Central California	Monterey Bay	36.9428	-121.924	Oo	Transient	Outer Coast Transient	10	10	OCT044	OCT044A												-19	14368.7	14.3687	2806.06	2.80606		Yes	Yes
299	2014-11-13	12:00	North/Central California	Open Ocean	37.2512	-122.869	Oo	Transient	Outer Coast Transient	8	13	OCT031C	OCT041	OCT043	OCT044A	OCT060									-286	0	0	39063.2	39.0632
311	2017-04-21	15:08:00	North/Central California	Monterey Bay	36.8311	-121.975	Oo	Transient	Outer Coast Transient	27	26	OCT030	OCT030B	OCT031B	OCT031C	OCT041	OCT043	OCT044A	OCT064						-120	1057.36	1.05736	13630.1	13.6301		Yes
312	2017-09-23	12:00	North/Central California	Monterey Bay	36.807	-122.003	Oo	Transient	Outer Coast Transient	5	5	OCT044A													-456	0	0	15980	15.98		Yes
313	2017-09-23	12:00	North/Central California	Monterey Bay	36.807	-122.003	Oo	Transient	Outer Coast Transient	5	5	OCT044A													-456	0	0	15980	15.98		Yes
314	2017-10-15	12:00	North/Central California	Monterey Bay	36.8618	-121.96	Oo	Transient	Outer Coast Transient	4	3														-82	4513.95	4.51395	10291.8	10.2918		Yes
317	2018-04-21	11:39	North/Central California	Monterey Bay	36.8104	-121.881	Oo	Transient	Outer Coast Transient	5	5	OCT028	OCT029	OCT031C	OCT044	OCT044A									-89	923.745	0.923745	7160.86	7.16086		Yes
320	2018-05-07	10:09:00	North/Central California	Monterey Bay	36.8378	-121.958	Oo	Transient	Outer Coast Transient	23	23	OCT016B	OCT019	OCT030	OCT030B	OCT031C	OCT044A	OCT060	OCT064	OCT085					-120	2403.36	2.40336	12004	12.004		Yes
326	2019-04-28	11:54:00	North/Central California	Monterey Bay	36.814	-121.852	Oo	Transient	Outer Coast Transient	4	4	OCT044A													-122	950.395	0.950395	4562.8	4.5628		Yes	Yes
327	2019-04-30	11:06:00	North/Central California	Monterey Bay	36.8063	-121.843	Oo	Transient	Outer Coast Transient	9	9	OCT031C	OCT044	OCT044A											-152	583.977	0.583977	4143.29	4.14329		Yes	Yes
335	2019-10-10	12:49-13:40	North/Central California	Monterey Bay	36.8052	-121.818	Oo	Transient	Outer Coast Transient	6	6	OCT031C	OCT044A												-48	2081.98	2.08198	2363.48	2.36348		Yes	Yes
339	2021-04-25	12:00	North/Central California	Monterey Bay	36.8163	-121.925	Oo	Transient	Outer Coast Transient	15	15	OCT030B	OCT044	OCT044A	OCT108										-83	1195.88	1.19588	10528.4	10.5284		Yes
340	2021-04-26	12:00	North/Central California	Monterey Bay	36.8078	-121.981	Oo	Transient	Outer Coast Transient	15	15	OCT030B	OCT044	OCT044A	OCT108										-289	0	0	15372.8	15.3728		Yes
341	2021-05-06	10:51	North/Central California	Monterey Bay	36.8065	-121.819	Oo	Transient	Outer Coast Transient	10	10	OCT044	OCT044A												-48	2081.98	2.08198	2347.86	2.34786		Yes	Yes
342	2021-05-12	12:00	North/Central California	Monterey Bay	36.8068	-121.824	Oo	Transient	Outer Coast Transient	10	10	OCT044	OCT044A												-46	1793.17	1.79317	2656.42	2.65642		Yes	Yes
40	2012-04-19	12:21	North/Central California	Monterey Bay	36.7759	-121.892	Oo	Transient	Outer Coast Transient	10	10	OCT044	OCT044A												-328	0	0	7851.55	7.85155		Yes
56	2014-04-14	13:51	North/Central California	Monterey Bay	36.743	-121.837	Oo	Transient	Outer Coast Transient	28	28	OCT014	OCT019	OCT030	OCT037	OCT043	OCT044	OCT060	OCT064						-27	5085.86	5.08586	2589.23	2.58923		Yes	Yes
72	2015-10-11	12:00	North/Central California	Monterey Bay	36.7041	-121.878	Oo	Transient	Outer Coast Transient	5	5	OCT031C	OCT044A												-77	6928.67	6.92867	5599.08	5.59908		Yes
79	2015-11-07	12:52	North/Central California	Monterey Bay	36.8034	-121.898	Oo	Transient	Outer Coast Transient	14	14	OCT044A	OCT050	OCT081											-426	0	0	8882.28	8.88228		Yes
98	2016-05-07	12:05	North/Central California	Monterey Bay	36.7697	-122.08	Oo	Transient	Outer Coast Transient	20	14	OCT010	OCT040	OCT081											-953	1928.24	1.92824	19429.7	19.4297		Yes
99	2016-05-15	12:00	North/Central California	Monterey Bay	36.7984	-121.954	Oo	Transient	Outer Coast Transient	17	17	OCT030B	OCT040	OCT044A	OCT048	OCT064									-278	0	0	13707.4	13.7074		Yes
119	2017-09-26	18:00	North/Central California	Monterey Bay	36.7989	-122.001	Oo	Transient	Outer Coast Transient	5	5	OCT031C	OCT044A												-551	465.381	0.465381	16872.5	16.8725		Yes
136	2018-04-26	12:00	North/Central California	Monterey Bay	36.7794	-121.947	Oo	Transient	Outer Coast Transient	5	5	OCt031C	OCT044A												-695	947.412	0.947412	12705.6	12.7056		Yes
150	2018-10-03	12:00	North/Central California	Monterey Bay	36.7817	-121.897	Oo	Transient	Outer Coast Transient	9	9	OCT031C	OCT044A	OCT081											-442	0	0	8423.97	8.42397		Yes
159	2019-04-27	14:03-15:21	North/Central California	Monterey Bay	36.7977	-121.851	Oo	Transient	Outer Coast Transient	5	5	OCT031C	OCT044A												-281	0	0	4677.24	4.67724		Yes	Yes
176	2019-10-15	14:22-15:10	North/Central California	Monterey Bay	36.8021	-121.926	Oo	Transient	Outer Coast Transient	6	6	OCT031C	OCT044A												-221	0	0	11261.6	11.2616		Yes
188	2020-12-06	14:19	North/Central California	Monterey Bay	36.5531	-122.021	Oo	Transient	Outer Coast Transient	8	8	OCT044A	OCT050B												-663	940.657	0.940657	4128.65	4.12865			Yes
197	2021-04-06	9:05	North/Central California	Monterey Bay	36.7709	-121.912	Oo	Transient	Outer Coast Transient	11	11	OCT044	OCT044A												-493	0	0	9422.43	9.42243		Yes
199	2021-04-17	10:18	North/Central California	Monterey Bay	36.7558	-121.958	Oo	Transient	Outer Coast Transient	22	24	OCT016B	OCT019	OCT028	OCT030B	OCT031C	OCT044	OCT044A	OCT092	OCT108					-270	0	0	13254.9	13.2549		Yes
204	2021-04-23	9:33	North/Central California	Monterey Bay	36.7946	-121.902	Oo	Transient	Outer Coast Transient	15	15	OCT030B	OCT044	OCT044A	OCT108										-448	0	0	9132.61	9.13261		Yes
205	2021-04-24	12:00	North/Central California	Monterey Bay	36.8006	-121.904	Oo	Transient	Outer Coast Transient	15	15	OCT030B	OCT044	OCT044A	OCT108										-412	0	0	9404.26	9.40426		Yes
207	2021-04-28	15:17	North/Central California	Monterey Bay	36.7348	-122.199	Oo	Transient	Outer Coast Transient	4	4	OCT044A													-789	5562.41	5.56241	25034	25.034		Yes
220	2021-09-07	12:30	North/Central California	Monterey Bay	36.8001	-121.816	Oo	Transient	Outer Coast Transient	7	7	OCT031C	OCT044A												-43	2166.15	2.16615	1963.23	1.96323		Yes	Yes
289	2012-04-20	13:23	North/Central California	Monterey Bay	36.9428	-121.924	Oo	Transient	Outer Coast Transient	10	10	OCT044	OCT044A												-19	14368.7	14.3687	2806.06	2.80606		Yes	Yes
296	2014-08-24	9:02	North/Central California	Monterey Bay	37.2658	-122.632	Oo	Transient	Outer Coast Transient	7	7	OCT044	OCT044A												-94	12278	12.278	18031.7	18.0317
299	2014-11-13	12:00	North/Central California	Open Ocean	37.2512	-122.869	Oo	Transient	Outer Coast Transient	8	13	OCT031C	OCT041	OCT043	OCT044A	OCT060									-286	0	0	39063.2	39.0632
312	2017-09-23	12:00	North/Central California	Monterey Bay	36.807	-122.003	Oo	Transient	Outer Coast Transient	5	5	OCT044A													-456	0	0	15980	15.98		Yes
314	2017-10-15	12:00	North/Central California	Monterey Bay	36.8618	-121.96	Oo	Transient	Outer Coast Transient	4	3														-82	4513.95	4.51395	10291.8	10.2918		Yes
317	2018-04-21	11:39	North/Central California	Monterey Bay	36.8104	-121.881	Oo	Transient	Outer Coast Transient	5	5	OCT028	OCT029	OCT031C	OCT044	OCT044A									-89	923.745	0.923745	7160.86	7.16086		Yes
320	2018-05-07	10:09:00	North/Central California	Monterey Bay	36.8378	-121.958	Oo	Transient	Outer Coast Transient	23	23	OCT016B	OCT019	OCT030	OCT030B	OCT031C	OCT044A	OCT060	OCT064	OCT085					-120	2403.36	2.40336	12004	12.004		Yes
326	2019-04-28	11:54:00	North/Central California	Monterey Bay	36.814	-121.852	Oo	Transient	Outer Coast Transient	4	4	OCT044A													-122	950.395	0.950395	4562.8	4.5628		Yes	Yes
327	2019-04-30	11:06:00	North/Central California	Monterey Bay	36.8063	-121.843	Oo	Transient	Outer Coast Transient	9	9	OCT031C	OCT044	OCT044A											-152	583.977	0.583977	4143.29	4.14329		Yes	Yes
335	2019-10-10	12:49-13:40	North/Central California	Monterey Bay	36.8052	-121.818	Oo	Transient	Outer Coast Transient	6	6	OCT031C	OCT044A												-48	2081.98	2.08198	2363.48	2.36348		Yes	Yes
339	2021-04-25	12:00	North/Central California	Monterey Bay	36.8163	-121.925	Oo	Transient	Outer Coast Transient	15	15	OCT030B	OCT044	OCT044A	OCT108										-83	1195.88	1.19588	10528.4	10.5284		Yes
340	2021-04-26	12:00	North/Central California	Monterey Bay	36.8078	-121.981	Oo	Transient	Outer Coast Transient	15	15	OCT030B	OCT044	OCT044A	OCT108										-289	0	0	15372.8	15.3728		Yes
341	2021-05-06	10:51	North/Central California	Monterey Bay	36.8065	-121.819	Oo	Transient	Outer Coast Transient	10	10	OCT044	OCT044A												-48	2081.98	2.08198	2347.86	2.34786		Yes	Yes
342	2021-05-12	12:00	North/Central California	Monterey Bay	36.8068	-121.824	Oo	Transient	Outer Coast Transient	10	10	OCT044	OCT044A												-46	1793.17	1.79317	2656.42	2.65642		Yes	Yes
100	2016-06-05	12:11	North/Central California	Monterey Bay	36.7701	-121.992	Oo	Transient	Outer Coast Transient	26	26	OCT014	OCT030	OCT030B	OCT043	OCT044	OCT044A	OCT047	OCT048	OCT060	OCT064	OCT081			-687	3003.3	3.0033	15509.9	15.5099		Yes
135	2018-04-22	9:52:00	North/Central California	Monterey Bay	36.75	-121.883	Oo	Transient	Outer Coast Transient	8	8	OCT028	OCT029	OCT031C	OCT044A										-79	1782.91	1.78291	6697.67	6.69767		Yes
146	2018-09-12	UNK	North/Central California	Monterey Bay	36.8033	-121.818	Oo	Transient	Outer Coast Transient	5	5	OCT044A													-110	1823.43	1.82343	2400.97	2.40097		Yes	Yes
311	2017-04-21	15:08:00	North/Central California	Monterey Bay	36.8311	-121.975	Oo	Transient	Outer Coast Transient	27	26	OCT030	OCT030B	OCT031B	OCT031C	OCT041	OCT043	OCT044A	OCT064						-120	1057.36	1.05736	13630.1	13.6301		Yes
313	2017-09-23	12:00	North/Central California	Monterey Bay	36.807	-122.003	Oo	Transient	Outer Coast Transient	5	5	OCT044A													-456	0	0	15980	15.98		Yes
197	2021-04-06	9:05	North/Central California	Monterey Bay	36.7709	-121.912	Oo	Transient	Outer Coast Transient	11	11	OCT044	OCT044A												-493	0	0	9422.43	9.42243		Yes
199	2021-04-17	10:18	North/Central California	Monterey Bay	36.7558	-121.958	Oo	Transient	Outer Coast Transient	22	24	OCT016B	OCT019	OCT028	OCT030B	OCT031C	OCT044	OCT044A	OCT092	OCT108					-270	0	0	13254.9	13.2549		Yes
204	2021-04-23	9:33	North/Central California	Monterey Bay	36.7946	-121.902	Oo	Transient	Outer Coast Transient	15	15	OCT030B	OCT044	OCT044A	OCT108										-448	0	0	9132.61	9.13261		Yes
205	2021-04-24	12:00	North/Central California	Monterey Bay	36.8006	-121.904	Oo	Transient	Outer Coast Transient	15	15	OCT030B	OCT044	OCT044A	OCT108										-412	0	0	9404.26	9.40426		Yes
220	2021-09-07	12:30	North/Central California	Monterey Bay	36.8001	-121.816	Oo	Transient	Outer Coast Transient	7	7	OCT031C	OCT044A												-43	2166.15	2.16615	1963.23	1.96323		Yes	Yes
339	2021-04-25	12:00	North/Central California	Monterey Bay	36.8163	-121.925	Oo	Transient	Outer Coast Transient	15	15	OCT030B	OCT044	OCT044A	OCT108										-83	1195.88	1.19588	10528.4	10.5284		Yes
340	2021-04-26	12:00	North/Central California	Monterey Bay	36.8078	-121.981	Oo	Transient	Outer Coast Transient	15	15	OCT030B	OCT044	OCT044A	OCT108										-289	0	0	15372.8	15.3728		Yes
341	2021-05-06	10:51	North/Central California	Monterey Bay	36.8065	-121.819	Oo	Transient	Outer Coast Transient	10	10	OCT044	OCT044A												-48	2081.98	2.08198	2347.86	2.34786		Yes	Yes
342	2021-05-12	12:00	North/Central California	Monterey Bay	36.8068	-121.824	Oo	Transient	Outer Coast Transient	10	10	OCT044	OCT044A												-46	1793.17	1.79317	2656.42	2.65642		Yes	Yes
2	2006-05-16	10:11	North/Central California	Monterey Bay	36.7947	-121.907	Oo	Transient	Outer Coast Transient	4	4	OCT044A													-434	0	0	9583.3	9.5833		Yes
3	2006-05-18	12:01	North/Central California	Monterey Bay	36.7908	-121.84	Oo	Transient	Outer Coast Transient	6	6	OCT042	OCT044	OCT044A											-170	390.807	0.390807	3608.62	3.60862		Yes	Yes
4	2006-05-19	9:37	North/Central California	Monterey Bay	36.7874	-121.871	Oo	Transient	Outer Coast Transient	6	6	OCT042	OCT044	OCT044A											-263	0	0	6331.43	6.33143		Yes
6	2008-05-01	9:33	North/Central California	Monterey Bay	36.801	-121.874	Oo	Transient	Outer Coast Transient	6	5	OCT044A													-311	0	0	6773.8	6.7738		Yes
11	2008-10-18	11:02	North/Central California	Monterey Bay	36.803	-121.87	Oo	Transient	Outer Coast Transient	7	7	OCT042	OCT044	OCT044A											-322	0	0	6445.09	6.44509		Yes
12	2008-10-19	15:35	North/Central California	Monterey Bay	36.7932	-121.84	Oo	Transient	Outer Coast Transient		7	OCT042	OCT044	OCT044A											-177	375.084	0.375084	3643.08	3.64308		Yes	Yes
13	2008-10-21	15:14	North/Central California	Monterey Bay	36.7852	-121.841	Oo	Transient	Outer Coast Transient	5	5	OCT044A													-80	629.78	0.62978	3619.55	3.61955		Yes	Yes
14	2008-10-29	11:12	North/Central California	Monterey Bay	36.7701	-121.854	Oo	Transient	Outer Coast Transient	17	15	OCT014	OCT030	OCT042	OCT044	OCT044A									-63	1929.04	1.92904	4473.05	4.47305		Yes	Yes
15	2008-10-31	14:00	North/Central California	Monterey Bay	36.7914	-121.905	Oo	Transient	Outer Coast Transient	5	5	OCT071													-468	0	0	9389.52	9.38952		Yes
35	2011-05-08	11:07	North/Central California	Monterey Bay	36.7383	-121.875	Oo	Transient	Outer Coast Transient	6	6	OCT044A													-71	3158.56	3.15856	5986.42	5.98642		Yes
38	2012-04-15	15:10	North/Central California	Monterey Bay	36.7911	-121.842	Oo	Transient	Outer Coast Transient	4	4														-291	0	0	3750.39	3.75039		Yes	Yes
40	2012-04-19	12:21	North/Central California	Monterey Bay	36.7759	-121.892	Oo	Transient	Outer Coast Transient	10	10	OCT044	OCT044A												-328	0	0	7851.55	7.85155		Yes
56	2014-04-14	13:51	North/Central California	Monterey Bay	36.743	-121.837	Oo	Transient	Outer Coast Transient	28	28	OCT014	OCT019	OCT030	OCT037	OCT043	OCT044	OCT060	OCT064						-27	5085.86	5.08586	2589.23	2.58923		Yes	Yes
60	2014-08-10	8:31	North/Central California	Monterey Bay	36.7923	-121.82	Oo	Transient	Outer Coast Transient	4	4														-109	1493.31	1.49331	1866.81	1.86681		Yes	Yes
61	2014-09-22	11:02	North/Central California	Monterey Bay	36.7894	-121.888	Oo	Transient	Outer Coast Transient	4	4														-377	0	0	7813.94	7.81394		Yes
80	2015-12-01	11:49	North/Central California	Monterey Bay	36.7561	-122.091	Oo	Transient	Outer Coast Transient	19	19	OCT031B	OCT038	OCT041	OCT044	OCT064									-1189	3381.34	3.38134	19022.5	19.0225		Yes
110	2017-05-11	10:35:00	North/Central California	Monterey Bay	36.8	-121.96	Oo	Transient	Outer Coast Transient	4	4														-164	584.173	0.584173	14102.7	14.1027		Yes
112	2017-05-19	10:06:00	North/Central California	Monterey Bay	36.785	-121.897	Oo	Transient	Outer Coast Transient	7	7	OCT081													-409	0	0	8504.62	8.50462		Yes
116	2017-06-25	10:22:00	North/Central California	Monterey Bay	36.7883	-121.987	Oo	Transient	Outer Coast Transient	16	16	OCT019	OCT030	OCT044	OCT060										-541	481.383	0.481383	16366.4	16.3664		Yes
124	2018-02-03	UNK	North/Central California	Monterey Bay	36.7794	-122.079	Oo	Transient	Outer Coast Transient	4	4														-813	983.735	0.983735	18605.3	18.6053		Yes
138	2018-05-06	12:00	North/Central California	Monterey Bay	36.775	-121.854	Oo	Transient	Outer Coast Transient	13	13	OCT029	OCT043	OCT044	OCT081										-60	1613.22	1.61322	4523.12	4.52312		Yes	Yes
160	2019-05-01	18:22:00	North/Central California	Carmel Bay	36.5555	-121.934	Oo	Transient	Outer Coast Transient	4	4														-226	0	0	50.2844	0.0502844			Yes
161	2019-05-10	12:26-16:28	North/Central California	Monterey Bay	36.7937	-121.842	Oo	Transient	Outer Coast Transient	4	4														-235	0	0	3799.74	3.79974		Yes	Yes
164	2019-06-07	13:18-13:52	North/Central California	Monterey Bay	36.7863	-122.02	Oo	Transient	Outer Coast Transient	4	4														-983	1893.13	1.89313	17911.5	17.9115		Yes
167	2019-06-13	10:27-11:01	North/Central California	Monterey Bay	36.7982	-121.826	Oo	Transient	Outer Coast Transient	4	4														-100	928.968	0.928968	2600.78	2.60078		Yes	Yes
171	2019-06-18	12:00	North/Central California	Monterey Bay	36.7921	-121.831	Oo	Transient	Outer Coast Transient	4	4														-198	372.922	0.372922	2826.2	2.8262		Yes	Yes
177	2019-11-10	18:45	North/Central California	Monterey Bay	36.7851	-121.838	Oo	Transient	Outer Coast Transient	4	4														-80	629.78	0.62978	3425.76	3.42576		Yes	Yes
181	2020-08-29	18:00	North/Central California	Point Lobos	36.5247	-121.968	Oo	Transient	Outer Coast Transient	4	4														-87	703.339	0.703339	1286.91	1.28691			Yes
197	2021-04-06	9:05	North/Central California	Monterey Bay	36.7709	-121.912	Oo	Transient	Outer Coast Transient	11	11	OCT044	OCT044A												-493	0	0	9422.43	9.42243		Yes
199	2021-04-17	10:18	North/Central California	Monterey Bay	36.7558	-121.958	Oo	Transient	Outer Coast Transient	22	24	OCT016B	OCT019	OCT028	OCT030B	OCT031C	OCT044	OCT044A	OCT092	OCT108					-270	0	0	13254.9	13.2549		Yes
204	2021-04-23	9:33	North/Central California	Monterey Bay	36.7946	-121.902	Oo	Transient	Outer Coast Transient	15	15	OCT030B	OCT044	OCT044A	OCT108										-448	0	0	9132.61	9.13261		Yes
205	2021-04-24	12:00	North/Central California	Monterey Bay	36.8006	-121.904	Oo	Transient	Outer Coast Transient	15	15	OCT030B	OCT044	OCT044A	OCT108										-412	0	0	9404.26	9.40426		Yes
245	2022-04-16	12:30:00 PM	North/Central California	Monterey Bay	36.6738	-121.9	Oo	Transient	Outer Coast Transient	5	5														-84	7848.35	7.84835	4623.06	4.62306		Yes	Yes
248	2022-11-29	12:00:00 PM	North/Central California	Monterey Bay	36.7599	-121.946	Oo	Transient	Outer Coast Transient	5	5														-102	511.134	0.511134	12290.1	12.2901		Yes
251	2023-02-16	12:00:00 PM	North/Central California	Monterey Bay	36.4883	-122.105	Oo	Transient	Outer Coast Transient	4	4														-955	7118.14	7.11814	13841.8	13.8418
281	2009-09-11	12:00	North/Central California	Half Moon Bay	37.3207	-122.824	Oo	Transient	Outer Coast Transient	7	7	OCT064													-152	2216.81	2.21681	34267.6	34.2676
288	2011-05-04	11:26	North/Central California	Monterey Bay	36.8053	-122.038	Oo	Transient	Outer Coast Transient	7	15	OCT018	OCT031	OCT035	OCT044	OCT044A									-161	301.723	0.301723	15628.5	15.6285		Yes
289	2012-04-20	13:23	North/Central California	Monterey Bay	36.9428	-121.924	Oo	Transient	Outer Coast Transient	10	10	OCT044	OCT044A												-19	14368.7	14.3687	2806.06	2.80606		Yes	Yes
295	2014-08-23	12:00	North/Central California	Half Moon Bay	37.3051	-122.884	Oo	Transient	Outer Coast Transient	4	4														-284	0	0	39556	39.556
296	2014-08-24	9:02	North/Central California	Monterey Bay	37.2658	-122.632	Oo	Transient	Outer Coast Transient	7	7	OCT044	OCT044A												-94	12278	12.278	18031.7	18.0317
303	2015-09-11	12:00:00	North/Central California	Monterey Bay	36.8114	-121.855	Oo	Transient	Outer Coast Transient	4	4														-112	505.584	0.505584	4947.32	4.94732		Yes	Yes
316	2018-04-13	15:30	North/Central California	Monterey Bay	36.8082	-122.009	Oo	Transient	Outer Coast Transient	4	4														-483	0	0	15708.8	15.7088		Yes
317	2018-04-21	11:39	North/Central California	Monterey Bay	36.8104	-121.881	Oo	Transient	Outer Coast Transient	5	5	OCT028	OCT029	OCT031C	OCT044	OCT044A									-89	923.745	0.923745	7160.86	7.16086		Yes
327	2019-04-30	11:06:00	North/Central California	Monterey Bay	36.8063	-121.843	Oo	Transient	Outer Coast Transient	9	9	OCT031C	OCT044	OCT044A											-152	583.977	0.583977	4143.29	4.14329		Yes	Yes
328	2019-05-02	11:34-15:42	North/Central California	Monterey Bay	36.83	-121.875	Oo	Transient	Outer Coast Transient	4	4														-64	2994.88	2.99488	5823.14	5.82314		Yes
330	2019-06-08	10:22	North/Central California	Monterey Bay	36.8047	-121.888	Oo	Transient	Outer Coast Transient	4	4														-161	300.538	0.300538	7967.13	7.96713		Yes
331	2019-06-19	12:41-13:09	North/Central California	Monterey Bay	36.8058	-121.927	Oo	Transient	Outer Coast Transient	8	8	OCT044													-140	436.356	0.436356	11177.9	11.1779		Yes
332	2019-06-21	12:00	North/Central California	Monterey Bay	36.8097	-121.868	Oo	Transient	Outer Coast Transient	4	4														-72	658.651	0.658651	6080.53	6.08053		Yes
339	2021-04-25	12:00	North/Central California	Monterey Bay	36.8163	-121.925	Oo	Transient	Outer Coast Transient	15	15	OCT030B	OCT044	OCT044A	OCT108										-83	1195.88	1.19588	10528.4	10.5284		Yes
340	2021-04-26	12:00	North/Central California	Monterey Bay	36.8078	-121.981	Oo	Transient	Outer Coast Transient	15	15	OCT030B	OCT044	OCT044A	OCT108										-289	0	0	15372.8	15.3728		Yes
341	2021-05-06	10:51	North/Central California	Monterey Bay	36.8065	-121.819	Oo	Transient	Outer Coast Transient	10	10	OCT044	OCT044A												-48	2081.98	2.08198	2347.86	2.34786		Yes	Yes
342	2021-05-12	12:00	North/Central California	Monterey Bay	36.8068	-121.824	Oo	Transient	Outer Coast Transient	10	10	OCT044	OCT044A												-46	1793.17	1.79317	2656.42	2.65642		Yes	Yes
348	2021-11-28	13:30	North/Central California	Monterey Bay	36.8069	-121.961	Oo	Transient	Outer Coast Transient	5	5														-136	876.438	0.876437	13818.9	13.8189		Yes
359	2023-05-13	11:00:00 AM	North/Central California	Monterey Bay	36.8046	-121.825	Oo	Transient	Outer Coast Transient	5	5														-47	1600.15	1.60015	2898.8	2.8988		Yes	Yes
2	2006-05-16	10:11	North/Central California	Monterey Bay	36.7947	-121.907	Oo	Transient	Outer Coast Transient	4	4	OCT044A													-434	0	0	9583.3	9.5833		Yes
3	2006-05-18	12:01	North/Central California	Monterey Bay	36.7908	-121.84	Oo	Transient	Outer Coast Transient	6	6	OCT042	OCT044	OCT044A											-170	390.807	0.390807	3608.62	3.60862		Yes	Yes
4	2006-05-19	9:37	North/Central California	Monterey Bay	36.7874	-121.871	Oo	Transient	Outer Coast Transient	6	6	OCT042	OCT044	OCT044A											-263	0	0	6331.43	6.33143		Yes
7	2008-05-02	10:02	North/Central California	Monterey Bay	36.8018	-121.802	Oo	Transient	Outer Coast Transient	5	5	OCT044A													-68	3206.93	3.20693	1163.09	1.16309		Yes	Yes
12	2008-10-19	15:35	North/Central California	Monterey Bay	36.7932	-121.84	Oo	Transient	Outer Coast Transient		7	OCT042	OCT044	OCT044A											-177	375.084	0.375084	3643.08	3.64308		Yes	Yes
13	2008-10-21	15:14	North/Central California	Monterey Bay	36.7852	-121.841	Oo	Transient	Outer Coast Transient	5	5	OCT044A													-80	629.78	0.62978	3619.55	3.61955		Yes	Yes
14	2008-10-29	11:12	North/Central California	Monterey Bay	36.7701	-121.854	Oo	Transient	Outer Coast Transient	17	15	OCT014	OCT030	OCT042	OCT044	OCT044A									-63	1929.04	1.92904	4473.05	4.47305		Yes	Yes
35	2011-05-08	11:07	North/Central California	Monterey Bay	36.7383	-121.875	Oo	Transient	Outer Coast Transient	6	6	OCT044A													-71	3158.56	3.15856	5986.42	5.98642		Yes
36	2011-05-14	11:22	North/Central California	Monterey Bay	36.769	-121.924	Oo	Transient	Outer Coast Transient	6	2														-405	0	0	10433.4	10.4334		Yes
38	2012-04-15	15:10	North/Central California	Monterey Bay	36.7911	-121.842	Oo	Transient	Outer Coast Transient	4	4														-291	0	0	3750.39	3.75039		Yes	Yes
40	2012-04-19	12:21	North/Central California	Monterey Bay	36.7759	-121.892	Oo	Transient	Outer Coast Transient	10	10	OCT044	OCT044A												-328	0	0	7851.55	7.85155		Yes
56	2014-04-14	13:51	North/Central California	Monterey Bay	36.743	-121.837	Oo	Transient	Outer Coast Transient	28	28	OCT014	OCT019	OCT030	OCT037	OCT043	OCT044	OCT060	OCT064						-27	5085.86	5.08586	2589.23	2.58923		Yes	Yes
60	2014-08-10	8:31	North/Central California	Monterey Bay	36.7923	-121.82	Oo	Transient	Outer Coast Transient	4	4														-109	1493.31	1.49331	1866.81	1.86681		Yes	Yes
61	2014-09-22	11:02	North/Central California	Monterey Bay	36.7894	-121.888	Oo	Transient	Outer Coast Transient	4	4														-377	0	0	7813.94	7.81394		Yes
66	2015-08-23	12:00:00	North/Central California	Monterey Bay	36.7178	-121.885	Oo	Transient	Outer Coast Transient	2	2														-78	4930.12	4.93012	6593.9	6.5939		Yes
67	2015-08-28	12:00:00	North/Central California	Monterey Bay	36.7619	-121.939	Oo	Transient	Outer Coast Transient	3	3														-100	516.193	0.516193	11678.5	11.6785		Yes
80	2015-12-01	11:49	North/Central California	Monterey Bay	36.7561	-122.091	Oo	Transient	Outer Coast Transient	19	19	OCT031B	OCT038	OCT041	OCT044	OCT064									-1189	3381.34	3.38134	19022.5	19.0225		Yes
94	2016-04-16	10:12:00	North/Central California	Monterey Bay	36.7996	-121.815	Oo	Transient	Outer Coast Transient	4	4														-108	1980.15	1.98015	1912.21	1.91221		Yes	Yes
110	2017-05-11	10:35:00	North/Central California	Monterey Bay	36.8	-121.96	Oo	Transient	Outer Coast Transient	4	4														-164	584.173	0.584173	14102.7	14.1027		Yes
112	2017-05-19	10:06:00	North/Central California	Monterey Bay	36.785	-121.897	Oo	Transient	Outer Coast Transient	7	7	OCT081													-409	0	0	8504.62	8.50462		Yes
116	2017-06-25	10:22:00	North/Central California	Monterey Bay	36.7883	-121.987	Oo	Transient	Outer Coast Transient	16	16	OCT019	OCT030	OCT044	OCT060										-541	481.383	0.481383	16366.4	16.3664		Yes
124	2018-02-03	UNK	North/Central California	Monterey Bay	36.7794	-122.079	Oo	Transient	Outer Coast Transient	4	4														-813	983.735	0.983735	18605.3	18.6053		Yes
131	2018-04-14	9:20:00	North/Central California	Monterey Bay	36.7933	-121.897	Oo	Transient	Outer Coast Transient	11	11	OCT030B	OCT044	OCT060											-418	0	0	8652.27	8.65227		Yes
138	2018-05-06	12:00	North/Central California	Monterey Bay	36.775	-121.854	Oo	Transient	Outer Coast Transient	13	13	OCT029	OCT043	OCT044	OCT081										-60	1613.22	1.61322	4523.12	4.52312		Yes	Yes
160	2019-05-01	18:22:00	North/Central California	Carmel Bay	36.5555	-121.934	Oo	Transient	Outer Coast Transient	4	4														-226	0	0	50.2844	0.0502844			Yes
161	2019-05-10	12:26-16:28	North/Central California	Monterey Bay	36.7937	-121.842	Oo	Transient	Outer Coast Transient	4	4														-235	0	0	3799.74	3.79974		Yes	Yes
164	2019-06-07	13:18-13:52	North/Central California	Monterey Bay	36.7863	-122.02	Oo	Transient	Outer Coast Transient	4	4														-983	1893.13	1.89313	17911.5	17.9115		Yes
167	2019-06-13	10:27-11:01	North/Central California	Monterey Bay	36.7982	-121.826	Oo	Transient	Outer Coast Transient	4	4														-100	928.968	0.928968	2600.78	2.60078		Yes	Yes
171	2019-06-18	12:00	North/Central California	Monterey Bay	36.7921	-121.831	Oo	Transient	Outer Coast Transient	4	4														-198	372.922	0.372922	2826.2	2.8262		Yes	Yes
177	2019-11-10	18:45	North/Central California	Monterey Bay	36.7851	-121.838	Oo	Transient	Outer Coast Transient	4	4														-80	629.78	0.62978	3425.76	3.42576		Yes	Yes
181	2020-08-29	18:00	North/Central California	Point Lobos	36.5247	-121.968	Oo	Transient	Outer Coast Transient	4	4														-87	703.339	0.703339	1286.91	1.28691			Yes
197	2021-04-06	9:05	North/Central California	Monterey Bay	36.7709	-121.912	Oo	Transient	Outer Coast Transient	11	11	OCT044	OCT044A												-493	0	0	9422.43	9.42243		Yes
199	2021-04-17	10:18	North/Central California	Monterey Bay	36.7558	-121.958	Oo	Transient	Outer Coast Transient	22	24	OCT016B	OCT019	OCT028	OCT030B	OCT031C	OCT044	OCT044A	OCT092	OCT108					-270	0	0	13254.9	13.2549		Yes
204	2021-04-23	9:33	North/Central California	Monterey Bay	36.7946	-121.902	Oo	Transient	Outer Coast Transient	15	15	OCT030B	OCT044	OCT044A	OCT108										-448	0	0	9132.61	9.13261		Yes
205	2021-04-24	12:00	North/Central California	Monterey Bay	36.8006	-121.904	Oo	Transient	Outer Coast Transient	15	15	OCT030B	OCT044	OCT044A	OCT108										-412	0	0	9404.26	9.40426		Yes
245	2022-04-16	12:30:00 PM	North/Central California	Monterey Bay	36.6738	-121.9	Oo	Transient	Outer Coast Transient	5	5														-84	7848.35	7.84835	4623.06	4.62306		Yes	Yes
248	2022-11-29	12:00:00 PM	North/Central California	Monterey Bay	36.7599	-121.946	Oo	Transient	Outer Coast Transient	5	5														-102	511.134	0.511134	12290.1	12.2901		Yes
251	2023-02-16	12:00:00 PM	North/Central California	Monterey Bay	36.4883	-122.105	Oo	Transient	Outer Coast Transient	4	4														-955	7118.14	7.11814	13841.8	13.8418
281	2009-09-11	12:00	North/Central California	Half Moon Bay	37.3207	-122.824	Oo	Transient	Outer Coast Transient	7	7	OCT064													-152	2216.81	2.21681	34267.6	34.2676
288	2011-05-04	11:26	North/Central California	Monterey Bay	36.8053	-122.038	Oo	Transient	Outer Coast Transient	7	15	OCT018	OCT031	OCT035	OCT044	OCT044A									-161	301.723	0.301723	15628.5	15.6285		Yes
289	2012-04-20	13:23	North/Central California	Monterey Bay	36.9428	-121.924	Oo	Transient	Outer Coast Transient	10	10	OCT044	OCT044A												-19	14368.7	14.3687	2806.06	2.80606		Yes	Yes
295	2014-08-23	12:00	North/Central California	Half Moon Bay	37.3051	-122.884	Oo	Transient	Outer Coast Transient	4	4														-284	0	0	39556	39.556
296	2014-08-24	9:02	North/Central California	Monterey Bay	37.2658	-122.632	Oo	Transient	Outer Coast Transient	7	7	OCT044	OCT044A												-94	12278	12.278	18031.7	18.0317
303	2015-09-11	12:00:00	North/Central California	Monterey Bay	36.8114	-121.855	Oo	Transient	Outer Coast Transient	4	4														-112	505.584	0.505584	4947.32	4.94732		Yes	Yes
316	2018-04-13	15:30	North/Central California	Monterey Bay	36.8082	-122.009	Oo	Transient	Outer Coast Transient	4	4														-483	0	0	15708.8	15.7088		Yes
317	2018-04-21	11:39	North/Central California	Monterey Bay	36.8104	-121.881	Oo	Transient	Outer Coast Transient	5	5	OCT028	OCT029	OCT031C	OCT044	OCT044A									-89	923.745	0.923745	7160.86	7.16086		Yes
319	2018-05-04	12:00	North/Central California	Monterey Bay	36.8179	-121.969	Oo	Transient	Outer Coast Transient	2	2														-94	950.913	0.950913	13949.6	13.9496		Yes
327	2019-04-30	11:06:00	North/Central California	Monterey Bay	36.8063	-121.843	Oo	Transient	Outer Coast Transient	9	9	OCT031C	OCT044	OCT044A											-152	583.977	0.583977	4143.29	4.14329		Yes	Yes
328	2019-05-02	11:34-15:42	North/Central California	Monterey Bay	36.83	-121.875	Oo	Transient	Outer Coast Transient	4	4														-64	2994.88	2.99488	5823.14	5.82314		Yes
330	2019-06-08	10:22	North/Central California	Monterey Bay	36.8047	-121.888	Oo	Transient	Outer Coast Transient	4	4														-161	300.538	0.300538	7967.13	7.96713		Yes
331	2019-06-19	12:41-13:09	North/Central California	Monterey Bay	36.8058	-121.927	Oo	Transient	Outer Coast Transient	8	8	OCT044													-140	436.356	0.436356	11177.9	11.1779		Yes
332	2019-06-21	12:00	North/Central California	Monterey Bay	36.8097	-121.868	Oo	Transient	Outer Coast Transient	4	4														-72	658.651	0.658651	6080.53	6.08053		Yes
339	2021-04-25	12:00	North/Central California	Monterey Bay	36.8163	-121.925	Oo	Transient	Outer Coast Transient	15	15	OCT030B	OCT044	OCT044A	OCT108										-83	1195.88	1.19588	10528.4	10.5284		Yes
340	2021-04-26	12:00	North/Central California	Monterey Bay	36.8078	-121.981	Oo	Transient	Outer Coast Transient	15	15	OCT030B	OCT044	OCT044A	OCT108										-289	0	0	15372.8	15.3728		Yes
341	2021-05-06	10:51	North/Central California	Monterey Bay	36.8065	-121.819	Oo	Transient	Outer Coast Transient	10	10	OCT044	OCT044A												-48	2081.98	2.08198	2347.86	2.34786		Yes	Yes
342	2021-05-12	12:00	North/Central California	Monterey Bay	36.8068	-121.824	Oo	Transient	Outer Coast Transient	10	10	OCT044	OCT044A												-46	1793.17	1.79317	2656.42	2.65642		Yes	Yes
348	2021-11-28	13:30	North/Central California	Monterey Bay	36.8069	-121.961	Oo	Transient	Outer Coast Transient	5	5														-136	876.438	0.876437	13818.9	13.8189		Yes
358	2023-05-07	12:18:00 PM	North/Central California	Farallon Islands	37.5922	-123.056	Oo	Transient	Outer Coast Transient	16	16	OCT020	OCT023	OCT034	OCT044	OCT081	OCT103								-615	604.01	0.60401	12015.5	12.0155
359	2023-05-13	11:00:00 AM	North/Central California	Monterey Bay	36.8046	-121.825	Oo	Transient	Outer Coast Transient	5	5														-47	1600.15	1.60015	2898.8	2.8988		Yes	Yes
38	2012-04-15	15:10	North/Central California	Monterey Bay	36.7911	-121.842	Oo	Transient	Outer Coast Transient	4	4														-291	0	0	3750.39	3.75039		Yes	Yes
40	2012-04-19	12:21	North/Central California	Monterey Bay	36.7759	-121.892	Oo	Transient	Outer Coast Transient	10	10	OCT044	OCT044A												-328	0	0	7851.55	7.85155		Yes
56	2014-04-14	13:51	North/Central California	Monterey Bay	36.743	-121.837	Oo	Transient	Outer Coast Transient	28	28	OCT014	OCT019	OCT030	OCT037	OCT043	OCT044	OCT060	OCT064						-27	5085.86	5.08586	2589.23	2.58923		Yes	Yes
60	2014-08-10	8:31	North/Central California	Monterey Bay	36.7923	-121.82	Oo	Transient	Outer Coast Transient	4	4														-109	1493.31	1.49331	1866.81	1.86681		Yes	Yes
61	2014-09-22	11:02	North/Central California	Monterey Bay	36.7894	-121.888	Oo	Transient	Outer Coast Transient	4	4														-377	0	0	7813.94	7.81394		Yes
67	2015-08-28	12:00:00	North/Central California	Monterey Bay	36.7619	-121.939	Oo	Transient	Outer Coast Transient	3	3														-100	516.193	0.516193	11678.5	11.6785		Yes
80	2015-12-01	11:49	North/Central California	Monterey Bay	36.7561	-122.091	Oo	Transient	Outer Coast Transient	19	19	OCT031B	OCT038	OCT041	OCT044	OCT064									-1189	3381.34	3.38134	19022.5	19.0225		Yes
94	2016-04-16	10:12:00	North/Central California	Monterey Bay	36.7996	-121.815	Oo	Transient	Outer Coast Transient	4	4														-108	1980.15	1.98015	1912.21	1.91221		Yes	Yes
110	2017-05-11	10:35:00	North/Central California	Monterey Bay	36.8	-121.96	Oo	Transient	Outer Coast Transient	4	4														-164	584.173	0.584173	14102.7	14.1027		Yes
112	2017-05-19	10:06:00	North/Central California	Monterey Bay	36.785	-121.897	Oo	Transient	Outer Coast Transient	7	7	OCT081													-409	0	0	8504.62	8.50462		Yes
116	2017-06-25	10:22:00	North/Central California	Monterey Bay	36.7883	-121.987	Oo	Transient	Outer Coast Transient	16	16	OCT019	OCT030	OCT044	OCT060										-541	481.383	0.481383	16366.4	16.3664		Yes
124	2018-02-03	UNK	North/Central California	Monterey Bay	36.7794	-122.079	Oo	Transient	Outer Coast Transient	4	4														-813	983.735	0.983735	18605.3	18.6053		Yes
131	2018-04-14	9:20:00	North/Central California	Monterey Bay	36.7933	-121.897	Oo	Transient	Outer Coast Transient	11	11	OCT030B	OCT044	OCT060											-418	0	0	8652.27	8.65227		Yes
138	2018-05-06	12:00	North/Central California	Monterey Bay	36.775	-121.854	Oo	Transient	Outer Coast Transient	13	13	OCT029	OCT043	OCT044	OCT081										-60	1613.22	1.61322	4523.12	4.52312		Yes	Yes
160	2019-05-01	18:22:00	North/Central California	Carmel Bay	36.5555	-121.934	Oo	Transient	Outer Coast Transient	4	4														-226	0	0	50.2844	0.0502844			Yes
161	2019-05-10	12:26-16:28	North/Central California	Monterey Bay	36.7937	-121.842	Oo	Transient	Outer Coast Transient	4	4														-235	0	0	3799.74	3.79974		Yes	Yes
164	2019-06-07	13:18-13:52	North/Central California	Monterey Bay	36.7863	-122.02	Oo	Transient	Outer Coast Transient	4	4														-983	1893.13	1.89313	17911.5	17.9115		Yes
165	2019-06-09	12:00	North/Central California	Monterey Bay	36.7995	-121.814	Oo	Transient	Outer Coast Transient	4	2														-108	1980.15	1.98015	1827.47	1.82747		Yes	Yes
167	2019-06-13	10:27-11:01	North/Central California	Monterey Bay	36.7982	-121.826	Oo	Transient	Outer Coast Transient	4	4														-100	928.968	0.928968	2600.78	2.60078		Yes	Yes
171	2019-06-18	12:00	North/Central California	Monterey Bay	36.7921	-121.831	Oo	Transient	Outer Coast Transient	4	4														-198	372.922	0.372922	2826.2	2.8262		Yes	Yes
177	2019-11-10	18:45	North/Central California	Monterey Bay	36.7851	-121.838	Oo	Transient	Outer Coast Transient	4	4														-80	629.78	0.62978	3425.76	3.42576		Yes	Yes
181	2020-08-29	18:00	North/Central California	Point Lobos	36.5247	-121.968	Oo	Transient	Outer Coast Transient	4	4														-87	703.339	0.703339	1286.91	1.28691			Yes
197	2021-04-06	9:05	North/Central California	Monterey Bay	36.7709	-121.912	Oo	Transient	Outer Coast Transient	11	11	OCT044	OCT044A												-493	0	0	9422.43	9.42243		Yes
199	2021-04-17	10:18	North/Central California	Monterey Bay	36.7558	-121.958	Oo	Transient	Outer Coast Transient	22	24	OCT016B	OCT019	OCT028	OCT030B	OCT031C	OCT044	OCT044A	OCT092	OCT108					-270	0	0	13254.9	13.2549		Yes
204	2021-04-23	9:33	North/Central California	Monterey Bay	36.7946	-121.902	Oo	Transient	Outer Coast Transient	15	15	OCT030B	OCT044	OCT044A	OCT108										-448	0	0	9132.61	9.13261		Yes
205	2021-04-24	12:00	North/Central California	Monterey Bay	36.8006	-121.904	Oo	Transient	Outer Coast Transient	15	15	OCT030B	OCT044	OCT044A	OCT108										-412	0	0	9404.26	9.40426		Yes
241	2022-02-12	2:08:00 PM	North/Central California	Santa Barbara	34.3023	-119.839	Oo	Transient	Outer Coast Transient	5	5														-316	0	0	11297.2	11.2972
245	2022-04-16	12:30:00 PM	North/Central California	Monterey Bay	36.6738	-121.9	Oo	Transient	Outer Coast Transient	5	5														-84	7848.35	7.84835	4623.06	4.62306		Yes	Yes
248	2022-11-29	12:00:00 PM	North/Central California	Monterey Bay	36.7599	-121.946	Oo	Transient	Outer Coast Transient	5	5														-102	511.134	0.511134	12290.1	12.2901		Yes
251	2023-02-16	12:00:00 PM	North/Central California	Monterey Bay	36.4883	-122.105	Oo	Transient	Outer Coast Transient	4	4														-955	7118.14	7.11814	13841.8	13.8418
288	2011-05-04	11:26	North/Central California	Monterey Bay	36.8053	-122.038	Oo	Transient	Outer Coast Transient	7	15	OCT018	OCT031	OCT035	OCT044	OCT044A									-161	301.723	0.301723	15628.5	15.6285		Yes
289	2012-04-20	13:23	North/Central California	Monterey Bay	36.9428	-121.924	Oo	Transient	Outer Coast Transient	10	10	OCT044	OCT044A												-19	14368.7	14.3687	2806.06	2.80606		Yes	Yes
295	2014-08-23	12:00	North/Central California	Half Moon Bay	37.3051	-122.884	Oo	Transient	Outer Coast Transient	4	4														-284	0	0	39556	39.556
296	2014-08-24	9:02	North/Central California	Monterey Bay	37.2658	-122.632	Oo	Transient	Outer Coast Transient	7	7	OCT044	OCT044A												-94	12278	12.278	18031.7	18.0317
303	2015-09-11	12:00:00	North/Central California	Monterey Bay	36.8114	-121.855	Oo	Transient	Outer Coast Transient	4	4														-112	505.584	0.505584	4947.32	4.94732		Yes	Yes
316	2018-04-13	15:30	North/Central California	Monterey Bay	36.8082	-122.009	Oo	Transient	Outer Coast Transient	4	4														-483	0	0	15708.8	15.7088		Yes
327	2019-04-30	11:06:00	North/Central California	Monterey Bay	36.8063	-121.843	Oo	Transient	Outer Coast Transient	9	9	OCT031C	OCT044	OCT044A											-152	583.977	0.583977	4143.29	4.14329		Yes	Yes
328	2019-05-02	11:34-15:42	North/Central California	Monterey Bay	36.83	-121.875	Oo	Transient	Outer Coast Transient	4	4														-64	2994.88	2.99488	5823.14	5.82314		Yes
330	2019-06-08	10:22	North/Central California	Monterey Bay	36.8047	-121.888	Oo	Transient	Outer Coast Transient	4	4														-161	300.538	0.300538	7967.13	7.96713		Yes
331	2019-06-19	12:41-13:09	North/Central California	Monterey Bay	36.8058	-121.927	Oo	Transient	Outer Coast Transient	8	8	OCT044													-140	436.356	0.436356	11177.9	11.1779		Yes
332	2019-06-21	12:00	North/Central California	Monterey Bay	36.8097	-121.868	Oo	Transient	Outer Coast Transient	4	4														-72	658.651	0.658651	6080.53	6.08053		Yes
339	2021-04-25	12:00	North/Central California	Monterey Bay	36.8163	-121.925	Oo	Transient	Outer Coast Transient	15	15	OCT030B	OCT044	OCT044A	OCT108										-83	1195.88	1.19588	10528.4	10.5284		Yes
340	2021-04-26	12:00	North/Central California	Monterey Bay	36.8078	-121.981	Oo	Transient	Outer Coast Transient	15	15	OCT030B	OCT044	OCT044A	OCT108										-289	0	0	15372.8	15.3728		Yes
341	2021-05-06	10:51	North/Central California	Monterey Bay	36.8065	-121.819	Oo	Transient	Outer Coast Transient	10	10	OCT044	OCT044A												-48	2081.98	2.08198	2347.86	2.34786		Yes	Yes
342	2021-05-12	12:00	North/Central California	Monterey Bay	36.8068	-121.824	Oo	Transient	Outer Coast Transient	10	10	OCT044	OCT044A												-46	1793.17	1.79317	2656.42	2.65642		Yes	Yes
348	2021-11-28	13:30	North/Central California	Monterey Bay	36.8069	-121.961	Oo	Transient	Outer Coast Transient	5	5														-136	876.438	0.876437	13818.9	13.8189		Yes
359	2023-05-13	11:00:00 AM	North/Central California	Monterey Bay	36.8046	-121.825	Oo	Transient	Outer Coast Transient	5	5														-47	1600.15	1.60015	2898.8	2.8988		Yes	Yes
199	2021-04-17	10:18	North/Central California	Monterey Bay	36.7558	-121.958	Oo	Transient	Outer Coast Transient	22	24	OCT016B	OCT019	OCT028	OCT030B	OCT031C	OCT044	OCT044A	OCT092	OCT108					-270	0	0	13254.9	13.2549		Yes
204	2021-04-23	9:33	North/Central California	Monterey Bay	36.7946	-121.902	Oo	Transient	Outer Coast Transient	15	15	OCT030B	OCT044	OCT044A	OCT108										-448	0	0	9132.61	9.13261		Yes
205	2021-04-24	12:00	North/Central California	Monterey Bay	36.8006	-121.904	Oo	Transient	Outer Coast Transient	15	15	OCT030B	OCT044	OCT044A	OCT108										-412	0	0	9404.26	9.40426		Yes
245	2022-04-16	12:30:00 PM	North/Central California	Monterey Bay	36.6738	-121.9	Oo	Transient	Outer Coast Transient	5	5														-84	7848.35	7.84835	4623.06	4.62306		Yes	Yes
248	2022-11-29	12:00:00 PM	North/Central California	Monterey Bay	36.7599	-121.946	Oo	Transient	Outer Coast Transient	5	5														-102	511.134	0.511134	12290.1	12.2901		Yes
339	2021-04-25	12:00	North/Central California	Monterey Bay	36.8163	-121.925	Oo	Transient	Outer Coast Transient	15	15	OCT030B	OCT044	OCT044A	OCT108										-83	1195.88	1.19588	10528.4	10.5284		Yes
340	2021-04-26	12:00	North/Central California	Monterey Bay	36.8078	-121.981	Oo	Transient	Outer Coast Transient	15	15	OCT030B	OCT044	OCT044A	OCT108										-289	0	0	15372.8	15.3728		Yes
341	2021-05-06	10:51	North/Central California	Monterey Bay	36.8065	-121.819	Oo	Transient	Outer Coast Transient	10	10	OCT044	OCT044A												-48	2081.98	2.08198	2347.86	2.34786		Yes	Yes
342	2021-05-12	12:00	North/Central California	Monterey Bay	36.8068	-121.824	Oo	Transient	Outer Coast Transient	10	10	OCT044	OCT044A												-46	1793.17	1.79317	2656.42	2.65642		Yes	Yes
348	2021-11-28	13:30	North/Central California	Monterey Bay	36.8069	-121.961	Oo	Transient	Outer Coast Transient	5	5														-136	876.438	0.876437	13818.9	13.8189		Yes
359	2023-05-13	11:00:00 AM	North/Central California	Monterey Bay	36.8046	-121.825	Oo	Transient	Outer Coast Transient	5	5														-47	1600.15	1.60015	2898.8	2.8988		Yes	Yes
91	2016-04-05	11:59:00	North/Central California	Monterey Bay	36.7517	-121.9	Oo	Transient	Outer Coast Transient	12	12	OCT035	OCT045	OCT060	OCT073	OCT077	OCT078								-94	1036.02	1.03602	8173.95	8.17395		Yes
134	2018-04-18	12:00	North/Central California	Monterey Bay	36.7476	-121.925	Oo	Transient	Outer Coast Transient	9	9	OCT030B	OCT045	OCT077	OCT078										-108	1397.63	1.39763	10425.7	10.4257		Yes
86	2016-02-03	12:54	North/Central California	Monterey Bay	36.7748	-121.962	Oo	Transient	Outer Coast Transient	11	11	OCT042	OCT046	OCT063	OCT080										-728	908.749	0.908749	13920.1	13.9201		Yes
111	2017-05-18	10:48:00	North/Central California	Monterey Bay	36.7327	-121.908	Oo	Transient	Outer Coast Transient	12	12	OCT030B	OCT046	OCT060	OCT073	OCT080	OCT085								-92	3248.12	3.24812	8927.76	8.92776		Yes
86	2016-02-03	12:54	North/Central California	Monterey Bay	36.7748	-121.962	Oo	Transient	Outer Coast Transient	11	11	OCT042	OCT046	OCT063	OCT080										-728	908.749	0.908749	13920.1	13.9201		Yes
86	2016-02-03	12:54	North/Central California	Monterey Bay	36.7748	-121.962	Oo	Transient	Outer Coast Transient	11	11	OCT042	OCT046	OCT063	OCT080										-728	908.749	0.908749	13920.1	13.9201		Yes
100	2016-06-05	12:11	North/Central California	Monterey Bay	36.7701	-121.992	Oo	Transient	Outer Coast Transient	26	26	OCT014	OCT030	OCT030B	OCT043	OCT044	OCT044A	OCT047	OCT048	OCT060	OCT064	OCT081			-687	3003.3	3.0033	15509.9	15.5099		Yes
129	2018-04-05	12:26	North/Central California	Monterey Bay	36.7813	-121.99	Oo	Transient	Outer Coast Transient	4	4	OCt047	OCT048												-545	1489.65	1.48965	16530.7	16.5307		Yes
168	2019-06-14	11:22	North/Central California	Monterey Bay	36.7515	-122.078	Oo	Transient	Outer Coast Transient	4	4	OCT047	OCT063												-948	3164.36	3.16436	17820.1	17.8201		Yes
191	2021-01-02	14:31:00	North/Central California	Monterey Bay	36.6398	-121.954	Oo	Transient	Outer Coast Transient	3	3	OCT040	OCT047												-48	6089.93	6.08993	1373.09	1.37309		Yes	Yes
192	2021-01-30	11:09-11:52	North/Central California	Monterey Bay	36.7905	-121.879	Oo	Transient	Outer Coast Transient	3	3	OCT040	OCT047												-359	0	0	7090.84	7.09084		Yes
267	2015-06-08	15:50	North/Central California	Kenny, California	39.8845	-124.132	Oo	Transient	Outer Coast Transient	36	34	T036	T036A	T099	T124D	OCT016B	OCT028	OCT040	OCT047	OCT064	OCT090	OCT500	OCT501	OCT502	-200	0	0	15136.3	15.1363
292	2013-09-15	12:00	North/Central California	Monterey Bay	36.8815	-122.025	Oo	Transient	Outer Coast Transient	3	3	OCT047	OCT048												-60	6271.68	6.27168	7478.72	7.47872		Yes
98	2016-05-07	12:05	North/Central California	Monterey Bay	36.7697	-122.08	Oo	Transient	Outer Coast Transient	20	14	OCT010	OCT040	OCT081											-953	1928.24	1.92824	19429.7	19.4297		Yes
99	2016-05-15	12:00	North/Central California	Monterey Bay	36.7984	-121.954	Oo	Transient	Outer Coast Transient	17	17	OCT030B	OCT040	OCT044A	OCT048	OCT064									-278	0	0	13707.4	13.7074		Yes
100	2016-06-05	12:11	North/Central California	Monterey Bay	36.7701	-121.992	Oo	Transient	Outer Coast Transient	26	26	OCT014	OCT030	OCT030B	OCT043	OCT044	OCT044A	OCT047	OCT048	OCT060	OCT064	OCT081			-687	3003.3	3.0033	15509.9	15.5099		Yes
129	2018-04-05	12:26	North/Central California	Monterey Bay	36.7813	-121.99	Oo	Transient	Outer Coast Transient	4	4	OCt047	OCT048												-545	1489.65	1.48965	16530.7	16.5307		Yes
292	2013-09-15	12:00	North/Central California	Monterey Bay	36.8815	-122.025	Oo	Transient	Outer Coast Transient	3	3	OCT047	OCT048												-60	6271.68	6.27168	7478.72	7.47872		Yes
129	2018-04-05	12:26	North/Central California	Monterey Bay	36.7813	-121.99	Oo	Transient	Outer Coast Transient	4	4	OCt047	OCT048												-545	1489.65	1.48965	16530.7	16.5307		Yes
32	2011-04-20	10:55	North/Central California	Monterey Bay	36.7835	-121.891	Oo	Transient	Outer Coast Transient	13	11	OCT030	OCT032	OCT036	OCT038	OCT049									-342	0	0	7993.46	7.99346		Yes
8	2008-05-14	10:19	North/Central California	Monterey Bay	36.7013	-121.925	Oo	Transient	Outer Coast Transient	14	13	OCT025	OCT031	OCT050	OCT056	OCT064									-95	4962.3	4.9623	7078.14	7.07814		Yes
16	2008-11-05	9:17	North/Central California	Monterey Bay	36.791	-121.925	Oo	Transient	Outer Coast Transient	9	9	OCT025	OCT035	OCT041	OCT050	OCT062	OCT063								-500	0	0	11136.7	11.1367		Yes
25	2009-11-29	11:07	North/Central California	Monterey Bay	36.7754	-121.886	Oo	Transient	Outer Coast Transient	9	9	OCT025	OCT042	OCT050	OCT062										-190	291.337	0.291337	7345.84	7.34584		Yes
26	2009-11-30	9:27	North/Central California	Monterey Bay	36.8014	-121.803	Oo	Transient	Outer Coast Transient	7	8	OCT025	OCT042	OCT050											-68	3206.93	3.20693	1179.81	1.17981		Yes	Yes
41	2012-05-03	14:51	North/Central California	Monterey Bay	36.7173	-122.008	Oo	Transient	Outer Coast Transient	11	11	OCT010	OCT025	OCT050	OCT055	OCT084									-1359	2269.87	2.26987	10895.2	10.8952		Yes
79	2015-11-07	12:52	North/Central California	Monterey Bay	36.8034	-121.898	Oo	Transient	Outer Coast Transient	14	14	OCT044A	OCT050	OCT081											-426	0	0	8882.28	8.88228		Yes
173	2019-09-07	10:07	North/Central California	Monterey Bay	36.7964	-121.887	Oo	Transient	Outer Coast Transient	9	9	OCT050	OCT073												-395	0	0	7864.35	7.86435		Yes
277	2008-05-13	7:44	North/Central California	Monterey Bay	36.8081	-121.819	Oo	Transient	Outer Coast Transient	8	8	OCT031	OCT050												-48	2081.98	2.08198	2237.97	2.23797		Yes	Yes
8	2008-05-14	10:19	North/Central California	Monterey Bay	36.7013	-121.925	Oo	Transient	Outer Coast Transient	14	13	OCT025	OCT031	OCT050	OCT056	OCT064									-95	4962.3	4.9623	7078.14	7.07814		Yes
26	2009-11-30	9:27	North/Central California	Monterey Bay	36.8014	-121.803	Oo	Transient	Outer Coast Transient	7	8	OCT025	OCT042	OCT050											-68	3206.93	3.20693	1179.81	1.17981		Yes	Yes
41	2012-05-03	14:51	North/Central California	Monterey Bay	36.7173	-122.008	Oo	Transient	Outer Coast Transient	11	11	OCT010	OCT025	OCT050	OCT055	OCT084									-1359	2269.87	2.26987	10895.2	10.8952		Yes
77	2015-10-27	12:30	North/Central California	Monterey Bay	36.7561	-122.016	Oo	Transient	Outer Coast Transient	6	6														-874	3606.48	3.60648	14928.2	14.9282		Yes
79	2015-11-07	12:52	North/Central California	Monterey Bay	36.8034	-121.898	Oo	Transient	Outer Coast Transient	14	14	OCT044A	OCT050	OCT081											-426	0	0	8882.28	8.88228		Yes
145	2018-09-05	13:26:00	North/Central California	Monterey Bay	36.7918	-122.039	Oo	Transient	Outer Coast Transient	7	7														-550	330.452	0.330452	17121.2	17.1212		Yes
173	2019-09-07	10:07	North/Central California	Monterey Bay	36.7964	-121.887	Oo	Transient	Outer Coast Transient	9	9	OCT050	OCT073												-395	0	0	7864.35	7.86435		Yes
237	2021-12-22	14:00	North/Central California	Monterey Bay	36.8016	-121.86	Oo	Transient	Outer Coast Transient	9	9	OCT050B	OCT050C												-344	0	0	5545.94	5.54594		Yes	Yes
277	2008-05-13	7:44	North/Central California	Monterey Bay	36.8081	-121.819	Oo	Transient	Outer Coast Transient	8	8	OCT031	OCT050												-48	2081.98	2.08198	2237.97	2.23797		Yes	Yes
306	2016-01-16	13:01	North/Central California	Monterey Bay	36.8413	-121.944	Oo	Transient	Outer Coast Transient	6	6														-79	3533.68	3.53368	10720	10.72		Yes
25	2009-11-29	11:07	North/Central California	Monterey Bay	36.7754	-121.886	Oo	Transient	Outer Coast Transient	9	9	OCT025	OCT042	OCT050	OCT062										-190	291.337	0.291337	7345.84	7.34584		Yes
25	2009-11-29	11:07	North/Central California	Monterey Bay	36.7754	-121.886	Oo	Transient	Outer Coast Transient	9	9	OCT025	OCT042	OCT050	OCT062										-190	291.337	0.291337	7345.84	7.34584		Yes
41	2012-05-03	14:51	North/Central California	Monterey Bay	36.7173	-122.008	Oo	Transient	Outer Coast Transient	11	11	OCT010	OCT025	OCT050	OCT055	OCT084									-1359	2269.87	2.26987	10895.2	10.8952		Yes
77	2015-10-27	12:30	North/Central California	Monterey Bay	36.7561	-122.016	Oo	Transient	Outer Coast Transient	6	6														-874	3606.48	3.60648	14928.2	14.9282		Yes
79	2015-11-07	12:52	North/Central California	Monterey Bay	36.8034	-121.898	Oo	Transient	Outer Coast Transient	14	14	OCT044A	OCT050	OCT081											-426	0	0	8882.28	8.88228		Yes
145	2018-09-05	13:26:00	North/Central California	Monterey Bay	36.7918	-122.039	Oo	Transient	Outer Coast Transient	7	7														-550	330.452	0.330452	17121.2	17.1212		Yes
173	2019-09-07	10:07	North/Central California	Monterey Bay	36.7964	-121.887	Oo	Transient	Outer Coast Transient	9	9	OCT050	OCT073												-395	0	0	7864.35	7.86435		Yes
188	2020-12-06	14:19	North/Central California	Monterey Bay	36.5531	-122.021	Oo	Transient	Outer Coast Transient	8	8	OCT044A	OCT050B												-663	940.657	0.940657	4128.65	4.12865			Yes
237	2021-12-22	14:00	North/Central California	Monterey Bay	36.8016	-121.86	Oo	Transient	Outer Coast Transient	9	9	OCT050B	OCT050C												-344	0	0	5545.94	5.54594		Yes	Yes
277	2008-05-13	7:44	North/Central California	Monterey Bay	36.8081	-121.819	Oo	Transient	Outer Coast Transient	8	8	OCT031	OCT050												-48	2081.98	2.08198	2237.97	2.23797		Yes	Yes
306	2016-01-16	13:01	North/Central California	Monterey Bay	36.8413	-121.944	Oo	Transient	Outer Coast Transient	6	6														-79	3533.68	3.53368	10720	10.72		Yes
354	2022-06-24	1:00:00 PM	North/Central California	Farallon Islands	37.6912	-123.003	Oo	Transient	Outer Coast Transient	11	11	OCT042	OCT050B	OCT050C	OCT073										-26	6952.82	6.95282	982.301	0.982301			Yes
77	2015-10-27	12:30	North/Central California	Monterey Bay	36.7561	-122.016	Oo	Transient	Outer Coast Transient	6	6														-874	3606.48	3.60648	14928.2	14.9282		Yes
79	2015-11-07	12:52	North/Central California	Monterey Bay	36.8034	-121.898	Oo	Transient	Outer Coast Transient	14	14	OCT044A	OCT050	OCT081											-426	0	0	8882.28	8.88228		Yes
145	2018-09-05	13:26:00	North/Central California	Monterey Bay	36.7918	-122.039	Oo	Transient	Outer Coast Transient	7	7														-550	330.452	0.330452	17121.2	17.1212		Yes
173	2019-09-07	10:07	North/Central California	Monterey Bay	36.7964	-121.887	Oo	Transient	Outer Coast Transient	9	9	OCT050	OCT073												-395	0	0	7864.35	7.86435		Yes
188	2020-12-06	14:19	North/Central California	Monterey Bay	36.5531	-122.021	Oo	Transient	Outer Coast Transient	8	8	OCT044A	OCT050B												-663	940.657	0.940657	4128.65	4.12865			Yes
237	2021-12-22	14:00	North/Central California	Monterey Bay	36.8016	-121.86	Oo	Transient	Outer Coast Transient	9	9	OCT050B	OCT050C												-344	0	0	5545.94	5.54594		Yes	Yes
306	2016-01-16	13:01	North/Central California	Monterey Bay	36.8413	-121.944	Oo	Transient	Outer Coast Transient	6	6														-79	3533.68	3.53368	10720	10.72		Yes
351	2022-01-01	12:00:00 PM	North/Central California	Half Moon Bay	37.4731	-122.515	Oo	Transient	Outer Coast Transient	5	5	OCT050C													-31	31859.9	31.8599	2687.9	2.6879			Yes
354	2022-06-24	1:00:00 PM	North/Central California	Farallon Islands	37.6912	-123.003	Oo	Transient	Outer Coast Transient	11	11	OCT042	OCT050B	OCT050C	OCT073										-26	6952.82	6.95282	982.301	0.982301			Yes
188	2020-12-06	14:19	North/Central California	Monterey Bay	36.5531	-122.021	Oo	Transient	Outer Coast Transient	8	8	OCT044A	OCT050B												-663	940.657	0.940657	4128.65	4.12865			Yes
237	2021-12-22	14:00	North/Central California	Monterey Bay	36.8016	-121.86	Oo	Transient	Outer Coast Transient	9	9	OCT050B	OCT050C												-344	0	0	5545.94	5.54594		Yes	Yes
351	2022-01-01	12:00:00 PM	North/Central California	Half Moon Bay	37.4731	-122.515	Oo	Transient	Outer Coast Transient	5	5	OCT050C													-31	31859.9	31.8599	2687.9	2.6879			Yes
354	2022-06-24	1:00:00 PM	North/Central California	Farallon Islands	37.6912	-123.003	Oo	Transient	Outer Coast Transient	11	11	OCT042	OCT050B	OCT050C	OCT073										-26	6952.82	6.95282	982.301	0.982301			Yes
8	2008-05-14	10:19	North/Central California	Monterey Bay	36.7013	-121.925	Oo	Transient	Outer Coast Transient	14	13	OCT025	OCT031	OCT050	OCT056	OCT064									-95	4962.3	4.9623	7078.14	7.07814		Yes
25	2009-11-29	11:07	North/Central California	Monterey Bay	36.7754	-121.886	Oo	Transient	Outer Coast Transient	9	9	OCT025	OCT042	OCT050	OCT062										-190	291.337	0.291337	7345.84	7.34584		Yes
26	2009-11-30	9:27	North/Central California	Monterey Bay	36.8014	-121.803	Oo	Transient	Outer Coast Transient	7	8	OCT025	OCT042	OCT050											-68	3206.93	3.20693	1179.81	1.17981		Yes	Yes
77	2015-10-27	12:30	North/Central California	Monterey Bay	36.7561	-122.016	Oo	Transient	Outer Coast Transient	6	6														-874	3606.48	3.60648	14928.2	14.9282		Yes
79	2015-11-07	12:52	North/Central California	Monterey Bay	36.8034	-121.898	Oo	Transient	Outer Coast Transient	14	14	OCT044A	OCT050	OCT081											-426	0	0	8882.28	8.88228		Yes
145	2018-09-05	13:26:00	North/Central California	Monterey Bay	36.7918	-122.039	Oo	Transient	Outer Coast Transient	7	7														-550	330.452	0.330452	17121.2	17.1212		Yes
173	2019-09-07	10:07	North/Central California	Monterey Bay	36.7964	-121.887	Oo	Transient	Outer Coast Transient	9	9	OCT050	OCT073												-395	0	0	7864.35	7.86435		Yes
237	2021-12-22	14:00	North/Central California	Monterey Bay	36.8016	-121.86	Oo	Transient	Outer Coast Transient	9	9	OCT050B	OCT050C												-344	0	0	5545.94	5.54594		Yes	Yes
277	2008-05-13	7:44	North/Central California	Monterey Bay	36.8081	-121.819	Oo	Transient	Outer Coast Transient	8	8	OCT031	OCT050												-48	2081.98	2.08198	2237.97	2.23797		Yes	Yes
306	2016-01-16	13:01	North/Central California	Monterey Bay	36.8413	-121.944	Oo	Transient	Outer Coast Transient	6	6														-79	3533.68	3.53368	10720	10.72		Yes
351	2022-01-01	12:00:00 PM	North/Central California	Half Moon Bay	37.4731	-122.515	Oo	Transient	Outer Coast Transient	5	5	OCT050C													-31	31859.9	31.8599	2687.9	2.6879			Yes
354	2022-06-24	1:00:00 PM	North/Central California	Farallon Islands	37.6912	-123.003	Oo	Transient	Outer Coast Transient	11	11	OCT042	OCT050B	OCT050C	OCT073										-26	6952.82	6.95282	982.301	0.982301			Yes
237	2021-12-22	14:00	North/Central California	Monterey Bay	36.8016	-121.86	Oo	Transient	Outer Coast Transient	9	9	OCT050B	OCT050C												-344	0	0	5545.94	5.54594		Yes	Yes
351	2022-01-01	12:00:00 PM	North/Central California	Half Moon Bay	37.4731	-122.515	Oo	Transient	Outer Coast Transient	5	5	OCT050C													-31	31859.9	31.8599	2687.9	2.6879			Yes
354	2022-06-24	1:00:00 PM	North/Central California	Farallon Islands	37.6912	-123.003	Oo	Transient	Outer Coast Transient	11	11	OCT042	OCT050B	OCT050C	OCT073										-26	6952.82	6.95282	982.301	0.982301			Yes
77	2015-10-27	12:30	North/Central California	Monterey Bay	36.7561	-122.016	Oo	Transient	Outer Coast Transient	6	6														-874	3606.48	3.60648	14928.2	14.9282		Yes
79	2015-11-07	12:52	North/Central California	Monterey Bay	36.8034	-121.898	Oo	Transient	Outer Coast Transient	14	14	OCT044A	OCT050	OCT081											-426	0	0	8882.28	8.88228		Yes
145	2018-09-05	13:26:00	North/Central California	Monterey Bay	36.7918	-122.039	Oo	Transient	Outer Coast Transient	7	7														-550	330.452	0.330452	17121.2	17.1212		Yes
173	2019-09-07	10:07	North/Central California	Monterey Bay	36.7964	-121.887	Oo	Transient	Outer Coast Transient	9	9	OCT050	OCT073												-395	0	0	7864.35	7.86435		Yes
237	2021-12-22	14:00	North/Central California	Monterey Bay	36.8016	-121.86	Oo	Transient	Outer Coast Transient	9	9	OCT050B	OCT050C												-344	0	0	5545.94	5.54594		Yes	Yes
277	2008-05-13	7:44	North/Central California	Monterey Bay	36.8081	-121.819	Oo	Transient	Outer Coast Transient	8	8	OCT031	OCT050												-48	2081.98	2.08198	2237.97	2.23797		Yes	Yes
306	2016-01-16	13:01	North/Central California	Monterey Bay	36.8413	-121.944	Oo	Transient	Outer Coast Transient	6	6														-79	3533.68	3.53368	10720	10.72		Yes
145	2018-09-05	13:26:00	North/Central California	Monterey Bay	36.7918	-122.039	Oo	Transient	Outer Coast Transient	7	7														-550	330.452	0.330452	17121.2	17.1212		Yes
173	2019-09-07	10:07	North/Central California	Monterey Bay	36.7964	-121.887	Oo	Transient	Outer Coast Transient	9	9	OCT050	OCT073												-395	0	0	7864.35	7.86435		Yes
237	2021-12-22	14:00	North/Central California	Monterey Bay	36.8016	-121.86	Oo	Transient	Outer Coast Transient	9	9	OCT050B	OCT050C												-344	0	0	5545.94	5.54594		Yes	Yes
333	2019-08-24	13:56-14:11	North/Central California	Farallon Islands	37.7038	-122.898	Oo	Transient	Outer Coast Transient	4	4														-54	15006.1	15.0061	10092.9	10.0929
338	2021-03-21	15:12-15:20	North/Central California	Monterey Bay	36.8086	-121.804	Oo	Transient	Outer Coast Transient	4	4														-63	3601.41	3.60141	1128.79	1.12879		Yes	Yes
350	2021-12-07	10:07	North/Central California	Monterey Bay	36.8356	-121.91	Oo	Transient	Outer Coast Transient	4	4														-73	2926.25	2.92625	8357.25	8.35725		Yes
333	2019-08-24	13:56-14:11	North/Central California	Farallon Islands	37.7038	-122.898	Oo	Transient	Outer Coast Transient	4	4														-54	15006.1	15.0061	10092.9	10.0929
338	2021-03-21	15:12-15:20	North/Central California	Monterey Bay	36.8086	-121.804	Oo	Transient	Outer Coast Transient	4	4														-63	3601.41	3.60141	1128.79	1.12879		Yes	Yes
350	2021-12-07	10:07	North/Central California	Monterey Bay	36.8356	-121.91	Oo	Transient	Outer Coast Transient	4	4														-73	2926.25	2.92625	8357.25	8.35725		Yes
338	2021-03-21	15:12-15:20	North/Central California	Monterey Bay	36.8086	-121.804	Oo	Transient	Outer Coast Transient	4	4														-63	3601.41	3.60141	1128.79	1.12879		Yes	Yes
350	2021-12-07	10:07	North/Central California	Monterey Bay	36.8356	-121.91	Oo	Transient	Outer Coast Transient	4	4														-73	2926.25	2.92625	8357.25	8.35725		Yes
41	2012-05-03	14:51	North/Central California	Monterey Bay	36.7173	-122.008	Oo	Transient	Outer Coast Transient	11	11	OCT010	OCT025	OCT050	OCT055	OCT084									-1359	2269.87	2.26987	10895.2	10.8952		Yes
41	2012-05-03	14:51	North/Central California	Monterey Bay	36.7173	-122.008	Oo	Transient	Outer Coast Transient	11	11	OCT010	OCT025	OCT050	OCT055	OCT084									-1359	2269.87	2.26987	10895.2	10.8952		Yes
194	2021-03-24	9:45	North/Central California	Monterey Bay	36.7926	-121.931	Oo	Transient	Outer Coast Transient	6	6	OCT055	OCT084												-290	0	0	11652.9	11.6529		Yes
195	2021-04-03	10:13	North/Central California	Monterey Bay	36.525	-121.987	Oo	Transient	Outer Coast Transient	7	7	OCT055	OCT084	OCT108											-311	0	0	2986.03	2.98603			Yes
232	2021-11-08	13:45	North/Central California	Monterey Bay	36.7468	-122.056	Oo	Transient	Outer Coast Transient	7	7	OCT055	OCT084	OCT108											-686	3288.91	3.28891	16089.4	16.0894		Yes
8	2008-05-14	10:19	North/Central California	Monterey Bay	36.7013	-121.925	Oo	Transient	Outer Coast Transient	14	13	OCT025	OCT031	OCT050	OCT056	OCT064									-95	4962.3	4.9623	7078.14	7.07814		Yes
282	2009-10-09	11:27	North/Central California	Monterey Bay	36.807	-121.973	Oo	Transient	Outer Coast Transient	4	4														-119	763.483	0.763483	14788.1	14.7881		Yes
17	2008-11-06	12:32	North/Central California	Monterey Bay	36.6382	-122.051	Oo	Transient	Outer Coast Transient	7	7	OCT058	OCT071												-982	1979.16	1.97916	8272.79	8.27279		Yes
282	2009-10-09	11:27	North/Central California	Monterey Bay	36.807	-121.973	Oo	Transient	Outer Coast Transient	4	4														-119	763.483	0.763483	14788.1	14.7881		Yes
41	2012-05-03	14:51	North/Central California	Monterey Bay	36.7173	-122.008	Oo	Transient	Outer Coast Transient	11	11	OCT010	OCT025	OCT050	OCT055	OCT084									-1359	2269.87	2.26987	10895.2	10.8952		Yes
80	2015-12-01	11:49	North/Central California	Monterey Bay	36.7561	-122.091	Oo	Transient	Outer Coast Transient	19	19	OCT031B	OCT038	OCT041	OCT044	OCT064									-1189	3381.34	3.38134	19022.5	19.0225		Yes
98	2016-05-07	12:05	North/Central California	Monterey Bay	36.7697	-122.08	Oo	Transient	Outer Coast Transient	20	14	OCT010	OCT040	OCT081											-953	1928.24	1.92824	19429.7	19.4297		Yes
100	2016-06-05	12:11	North/Central California	Monterey Bay	36.7701	-121.992	Oo	Transient	Outer Coast Transient	26	26	OCT014	OCT030	OCT030B	OCT043	OCT044	OCT044A	OCT047	OCT048	OCT060	OCT064	OCT081			-687	3003.3	3.0033	15509.9	15.5099		Yes
206	2021-04-27	10:38	North/Central California	Monterey Bay	36.6983	-121.993	Oo	Transient	Outer Coast Transient	6	6	OCT038													-322	0	0	8363.48	8.36348		Yes
240	2022-02-04	12:00:00 PM	North/Central California	Monterey Bay	36.6151	-122.078	Oo	Transient	Outer Coast Transient	5	3														-993	4686.97	4.68697	9139.58	9.13958		Yes
19	2009-09-13	12:00	North/Central California	Arlight	34.5333	-120.817	Oo	Transient	Outer Coast Transient	9	9	OCT019	OCT030	OCT030B	OCT043	OCT060									-383	0	0	15617.2	15.6172
29	2010-10-08	10:15	North/Central California	Monterey Bay	36.7925	-121.917	Oo	Transient	Outer Coast Transient	3	3	OCT060													-463	0	0	10430.6	10.4306		Yes
56	2014-04-14	13:51	North/Central California	Monterey Bay	36.743	-121.837	Oo	Transient	Outer Coast Transient	28	28	OCT014	OCT019	OCT030	OCT037	OCT043	OCT044	OCT060	OCT064						-27	5085.86	5.08586	2589.23	2.58923		Yes	Yes
57	2014-04-20	9:26	North/Central California	Monterey Bay	36.7333	-121.917	Oo	Transient	Outer Coast Transient	3	3	OCT060													-97	3164.06	3.16406	9676.5	9.6765		Yes
73	2015-10-14	10:40	North/Central California	Monterey Bay	36.7676	-121.894	Oo	Transient	Outer Coast Transient	5	5	OCT030B	OCT060												-270	0	0	7806.08	7.80608		Yes
78	2015-11-06	16:03	North/Central California	Monterey Bay	36.7984	-121.861	Oo	Transient	Outer Coast Transient	6	6	OCT030B	OCT060												-328	0	0	5593.73	5.59373		Yes
83	2015-12-08	13:19	North/Central California	Monterey Bay	36.7522	-121.961	Oo	Transient	Outer Coast Transient	5	5	OCT030B													-335	0	0	12910.9	12.9109		Yes
87	2016-02-21	11:53	North/Central California	Monterey Bay	36.6592	-121.904	Oo	Transient	Outer Coast Transient	6	6	OCT030B	OCT060												-85	6663.24	6.66324	3067.72	3.06772		Yes	Yes
88	2016-02-28	15:37	North/Central California	Monterey Bay	36.7313	-122.047	Oo	Transient	Outer Coast Transient	6	6	OCT030B	OCT060												-735	5166.4	5.1664	14263.8	14.2638		Yes
91	2016-04-05	11:59:00	North/Central California	Monterey Bay	36.7517	-121.9	Oo	Transient	Outer Coast Transient	12	12	OCT035	OCT045	OCT060	OCT073	OCT077	OCT078								-94	1036.02	1.03602	8173.95	8.17395		Yes
93	2016-04-11	11:00:00	North/Central California	Monterey Bay	36.7702	-122.016	Oo	Transient	Outer Coast Transient	7	9	OCT028	OCT029	OCT087	OCT088										-739	3540.91	3.54091	16317.7	16.3177		Yes
95	2016-04-17	15:28:00	North/Central California	Monterey Bay	36.6743	-121.922	Oo	Transient	Outer Coast Transient	13	13	OCT030B	OCT060	OCT064	OCT085										-95	6493.05	6.49305	4086.81	4.08681		Yes	Yes
96	2016-04-17	9:45:00	North/Central California	Monterey Bay	36.6826	-121.927	Oo	Transient	Outer Coast Transient	9	9	OCT060	OCT064	OCT085	OCT030B										-92	5691.74	5.69174	5001.1	5.0011		Yes	Yes
100	2016-06-05	12:11	North/Central California	Monterey Bay	36.7701	-121.992	Oo	Transient	Outer Coast Transient	26	26	OCT014	OCT030	OCT030B	OCT043	OCT044	OCT044A	OCT047	OCT048	OCT060	OCT064	OCT081			-687	3003.3	3.0033	15509.9	15.5099		Yes
108	2017-04-22	9:38:00	North/Central California	Monterey Bay	36.7	-121.917	Oo	Transient	Outer Coast Transient	15	15	OCT028	OCT030	OCT030B	OCT031B	OCT043	OCT060								-94	5516.09	5.51609	6975.61	6.97561		Yes
109	2017-04-25	11:02:00	North/Central California	Monterey Bay	36.8025	-121.891	Oo	Transient	Outer Coast Transient	8	8	OCT030	OCT030B	OCT060											-282	0	0	8333.2	8.3332		Yes
111	2017-05-18	10:48:00	North/Central California	Monterey Bay	36.7327	-121.908	Oo	Transient	Outer Coast Transient	12	12	OCT030B	OCT046	OCT060	OCT073	OCT080	OCT085								-92	3248.12	3.24812	8927.76	8.92776		Yes
113	2017-05-26	9:40:00	North/Central California	Monterey Bay	36.7917	-121.883	Oo	Transient	Outer Coast Transient	7	7	OCT030B	OCT060												-390	0	0	7452.39	7.45239		Yes
114	2017-05-27	10:57	North/Central California	Monterey Bay	36.6802	-121.976	Oo	Transient	Outer Coast Transient	20	14	OCT029	OCT030	OCT031B	OCT043	OCT060	OCT090	OCT091							-109	2314.69	2.31469	5874.69	5.87469		Yes
116	2017-06-25	10:22:00	North/Central California	Monterey Bay	36.7883	-121.987	Oo	Transient	Outer Coast Transient	16	16	OCT019	OCT030	OCT044	OCT060										-541	481.383	0.481383	16366.4	16.3664		Yes
117	2017-07-03	12:00	North/Central California	Monterey Bay	36.7984	-121.983	Oo	Transient	Outer Coast Transient	7	7	OCT030B	OCT060												-397	0	0	16031.4	16.0314		Yes
127	2018-03-18	12:29:00	North/Central California	Monterey Bay	36.6576	-122.019	Oo	Transient	Outer Coast Transient	9	9	OCT030	OCT030B	OCT060	OCT092	OCT093									-260	0	0	7099.13	7.09913		Yes
131	2018-04-14	9:20:00	North/Central California	Monterey Bay	36.7933	-121.897	Oo	Transient	Outer Coast Transient	11	11	OCT030B	OCT044	OCT060											-418	0	0	8652.27	8.65227		Yes
132	2018-04-15	13:38:00	North/Central California	Monterey Bay	36.5833	-122.017	Oo	Transient	Outer Coast Transient	7	7	OCT030B	OCT060												-440	294.24	0.29424	2983.17	2.98317			Yes
133	2018-04-17	11:22-11:29	North/Central California	Monterey Bay	36.7214	-121.987	Oo	Transient	Outer Coast Transient	7	7	OCT030B	OCT060												-477	0	0	10309.6	10.3096		Yes
137	2018-04-28	9:54:00	North/Central California	Monterey Bay	36.7321	-121.977	Oo	Transient	Outer Coast Transient	7	7	OCT030B	OCT060												-305	0	0	11091.6	11.0916		Yes
139	2018-05-07	12:00	North/Central California	Monterey Bay	36.7442	-121.988	Oo	Transient	Outer Coast Transient	7	2	OCT060													-651	930.135	0.930135	12679.2	12.6792		Yes
157	2019-04-16	10:48-11:04	North/Central California	Monterey Bay	36.7783	-121.94	Oo	Transient	Outer Coast Transient	8	8	OCT030	OCT030B	OCT060											-563	467.439	0.467439	12058.2	12.0582		Yes
185	2020-11-03	11:59	North/Central California	Monterey Bay	36.6661	-122.02	Oo	Transient	Outer Coast Transient	7	5	OCT060													-313	0	0	7764.17	7.76417		Yes
247	2022-06-13	12:00:00 PM	North/Central California	Monterey Bay	36.6653	-121.901	Oo	Transient	Outer Coast Transient	6	6	OCT030													-85	7094.08	7.09408	3773.5	3.7735		Yes	Yes
250	2023-02-11	11:49:00 AM	North/Central California	Monterey Bay	36.7102	-122.04	Oo	Transient	Outer Coast Transient	17	17	OCT020	OCT043	OCT064											-1158	3881.06	3.88106	12214	12.214		Yes
254	2023-03-30	10:35:00 AM	North/Central California	Monterey Bay	36.7331	-121.935	Oo	Transient	Outer Coast Transient	17	17	OCT008	OCT019	OCT030B	OCT031C	OCT032	OCT036	OCT060	OCT063	OCT092					-107	2049.53	2.04953	10608.2	10.6082		Yes
274	2020-08-03	10:00	North/Central California	Eureka	40.7746	-125.434	Oo	Transient	Outer Coast Transient	4	4	OCT060													-2947	66480.4	66.4804	92726	92.726
299	2014-11-13	12:00	North/Central California	Open Ocean	37.2512	-122.869	Oo	Transient	Outer Coast Transient	8	13	OCT031C	OCT041	OCT043	OCT044A	OCT060									-286	0	0	39063.2	39.0632
308	2016-03-24	11:55	North/Central California	Monterey Bay	36.8276	-121.891	Oo	Transient	Outer Coast Transient	6	6	OCT030B	OCT060												-74	2192.01	2.19201	7233.54	7.23354		Yes
311	2017-04-21	15:08:00	North/Central California	Monterey Bay	36.8311	-121.975	Oo	Transient	Outer Coast Transient	27	26	OCT030	OCT030B	OCT031B	OCT031C	OCT041	OCT043	OCT044A	OCT064						-120	1057.36	1.05736	13630.1	13.6301		Yes
318	2018-05-02	9:08:00	North/Central California	Monterey Bay	36.8183	-121.893	Oo	Transient	Outer Coast Transient	10	10	OCT030	OCT030B	OCT035	OCT060	OCT092									-84	1192.9	1.1929	7910.94	7.91094		Yes
320	2018-05-07	10:09:00	North/Central California	Monterey Bay	36.8378	-121.958	Oo	Transient	Outer Coast Transient	23	23	OCT016B	OCT019	OCT030	OCT030B	OCT031C	OCT044A	OCT060	OCT064	OCT085					-120	2403.36	2.40336	12004	12.004		Yes
321	2018-05-13	12:00	North/Central California	Monterey Bay	36.9032	-121.908	Oo	Transient	Outer Coast Transient	7	7	OCT030B	OCT060												-26	10235	10.235	4703.48	4.70348		Yes	Yes
329	2019-05-05	10:28-10:36	North/Central California	Monterey Bay	36.8424	-121.949	Oo	Transient	Outer Coast Transient	7	7	OCT030B	OCT060												-81	3564.47	3.56447	11061.5	11.0615		Yes
8	2008-05-14	10:19	North/Central California	Monterey Bay	36.7013	-121.925	Oo	Transient	Outer Coast Transient	14	13	OCT025	OCT031	OCT050	OCT056	OCT064									-95	4962.3	4.9623	7078.14	7.07814		Yes
16	2008-11-05	9:17	North/Central California	Monterey Bay	36.791	-121.925	Oo	Transient	Outer Coast Transient	9	9	OCT025	OCT035	OCT041	OCT050	OCT062	OCT063								-500	0	0	11136.7	11.1367		Yes
25	2009-11-29	11:07	North/Central California	Monterey Bay	36.7754	-121.886	Oo	Transient	Outer Coast Transient	9	9	OCT025	OCT042	OCT050	OCT062										-190	291.337	0.291337	7345.84	7.34584		Yes
266	2014-09-07	10:00	North/Central California	Bodega Canyon	38.1664	-123.525	Oo	Transient	Outer Coast Transient	2	2	OCT062													-544	898.552	0.898552	42750.4	42.7504
16	2008-11-05	9:17	North/Central California	Monterey Bay	36.791	-121.925	Oo	Transient	Outer Coast Transient	9	9	OCT025	OCT035	OCT041	OCT050	OCT062	OCT063								-500	0	0	11136.7	11.1367		Yes
86	2016-02-03	12:54	North/Central California	Monterey Bay	36.7748	-121.962	Oo	Transient	Outer Coast Transient	11	11	OCT042	OCT046	OCT063	OCT080										-728	908.749	0.908749	13920.1	13.9201		Yes
168	2019-06-14	11:22	North/Central California	Monterey Bay	36.7515	-122.078	Oo	Transient	Outer Coast Transient	4	4	OCT047	OCT063												-948	3164.36	3.16436	17820.1	17.8201		Yes
254	2023-03-30	10:35:00 AM	North/Central California	Monterey Bay	36.7331	-121.935	Oo	Transient	Outer Coast Transient	17	17	OCT008	OCT019	OCT030B	OCT031C	OCT032	OCT036	OCT060	OCT063	OCT092					-107	2049.53	2.04953	10608.2	10.6082		Yes
86	2016-02-03	12:54	North/Central California	Monterey Bay	36.7748	-121.962	Oo	Transient	Outer Coast Transient	11	11	OCT042	OCT046	OCT063	OCT080										-728	908.749	0.908749	13920.1	13.9201		Yes
168	2019-06-14	11:22	North/Central California	Monterey Bay	36.7515	-122.078	Oo	Transient	Outer Coast Transient	4	4	OCT047	OCT063												-948	3164.36	3.16436	17820.1	17.8201		Yes
254	2023-03-30	10:35:00 AM	North/Central California	Monterey Bay	36.7331	-121.935	Oo	Transient	Outer Coast Transient	17	17	OCT008	OCT019	OCT030B	OCT031C	OCT032	OCT036	OCT060	OCT063	OCT092					-107	2049.53	2.04953	10608.2	10.6082		Yes
8	2008-05-14	10:19	North/Central California	Monterey Bay	36.7013	-121.925	Oo	Transient	Outer Coast Transient	14	13	OCT025	OCT031	OCT050	OCT056	OCT064									-95	4962.3	4.9623	7078.14	7.07814		Yes
56	2014-04-14	13:51	North/Central California	Monterey Bay	36.743	-121.837	Oo	Transient	Outer Coast Transient	28	28	OCT014	OCT019	OCT030	OCT037	OCT043	OCT044	OCT060	OCT064						-27	5085.86	5.08586	2589.23	2.58923		Yes	Yes
80	2015-12-01	11:49	North/Central California	Monterey Bay	36.7561	-122.091	Oo	Transient	Outer Coast Transient	19	19	OCT031B	OCT038	OCT041	OCT044	OCT064									-1189	3381.34	3.38134	19022.5	19.0225		Yes
99	2016-05-15	12:00	North/Central California	Monterey Bay	36.7984	-121.954	Oo	Transient	Outer Coast Transient	17	17	OCT030B	OCT040	OCT044A	OCT048	OCT064									-278	0	0	13707.4	13.7074		Yes
100	2016-06-05	12:11	North/Central California	Monterey Bay	36.7701	-121.992	Oo	Transient	Outer Coast Transient	26	26	OCT014	OCT030	OCT030B	OCT043	OCT044	OCT044A	OCT047	OCT048	OCT060	OCT064	OCT081			-687	3003.3	3.0033	15509.9	15.5099		Yes
198	2021-04-14	11:13	North/Central California	Monterey Bay	36.7178	-121.963	Oo	Transient	Outer Coast Transient	11	11	OCT064	OCT077												-113	956.154	0.956154	9200.07	9.20007		Yes
250	2023-02-11	11:49:00 AM	North/Central California	Monterey Bay	36.7102	-122.04	Oo	Transient	Outer Coast Transient	17	17	OCT020	OCT043	OCT064											-1158	3881.06	3.88106	12214	12.214		Yes
281	2009-09-11	12:00	North/Central California	Half Moon Bay	37.3207	-122.824	Oo	Transient	Outer Coast Transient	7	7	OCT064													-152	2216.81	2.21681	34267.6	34.2676
291	2013-05-04	12:00:00	North/Central California	Half Moon Bay	37.3164	-123.071	Oo	Transient	Outer Coast Transient	7	7														-853	9423.42	9.42342	42391	42.391
311	2017-04-21	15:08:00	North/Central California	Monterey Bay	36.8311	-121.975	Oo	Transient	Outer Coast Transient	27	26	OCT030	OCT030B	OCT031B	OCT031C	OCT041	OCT043	OCT044A	OCT064						-120	1057.36	1.05736	13630.1	13.6301		Yes
320	2018-05-07	10:09:00	North/Central California	Monterey Bay	36.8378	-121.958	Oo	Transient	Outer Coast Transient	23	23	OCT016B	OCT019	OCT030	OCT030B	OCT031C	OCT044A	OCT060	OCT064	OCT085					-120	2403.36	2.40336	12004	12.004		Yes
30	2010-11-05	14:46	North/Central California	Monterey Bay	36.6703	-122.036	Oo	Transient	Outer Coast Transient	5	5														-693	1311.42	1.31142	9198.25	9.19825		Yes
56	2014-04-14	13:51	North/Central California	Monterey Bay	36.743	-121.837	Oo	Transient	Outer Coast Transient	28	28	OCT014	OCT019	OCT030	OCT037	OCT043	OCT044	OCT060	OCT064						-27	5085.86	5.08586	2589.23	2.58923		Yes	Yes
69	2015-09-16	12:00	North/Central California	Monterey Bay	36.7631	-121.855	Oo	Transient	Outer Coast Transient	7	7														-61	2347.42	2.34742	4313.21	4.31321		Yes	Yes
74	2015-10-17	16:47	North/Central California	Monterey Bay	36.7566	-121.869	Oo	Transient	Outer Coast Transient	7	7														-77	2075.76	2.07576	5461.69	5.46169		Yes	Yes
95	2016-04-17	15:28:00	North/Central California	Monterey Bay	36.6743	-121.922	Oo	Transient	Outer Coast Transient	13	13	OCT030B	OCT060	OCT064	OCT085										-95	6493.05	6.49305	4086.81	4.08681		Yes	Yes
96	2016-04-17	9:45:00	North/Central California	Monterey Bay	36.6826	-121.927	Oo	Transient	Outer Coast Transient	9	9	OCT060	OCT064	OCT085	OCT030B										-92	5691.74	5.69174	5001.1	5.0011		Yes	Yes
97	2016-04-19	17:34:00	North/Central California	Monterey Bay	36.7497	-121.976	Oo	Transient	Outer Coast Transient	11	11	OCT030B	OCT060	OCT064											-516	462.7	0.4627	12926.6	12.9266		Yes
99	2016-05-15	12:00	North/Central California	Monterey Bay	36.7984	-121.954	Oo	Transient	Outer Coast Transient	17	17	OCT030B	OCT040	OCT044A	OCT048	OCT064									-278	0	0	13707.4	13.7074		Yes
100	2016-06-05	12:11	North/Central California	Monterey Bay	36.7701	-121.992	Oo	Transient	Outer Coast Transient	26	26	OCT014	OCT030	OCT030B	OCT043	OCT044	OCT044A	OCT047	OCT048	OCT060	OCT064	OCT081			-687	3003.3	3.0033	15509.9	15.5099		Yes
101	2016-06-05	11:51	North/Central California	Monterey Bay	36.7684	-121.985	Oo	Transient	Outer Coast Transient	8	8	OCT064													-889	2510.73	2.51073	15145.4	15.1454		Yes
198	2021-04-14	11:13	North/Central California	Monterey Bay	36.7178	-121.963	Oo	Transient	Outer Coast Transient	11	11	OCT064	OCT077												-113	956.154	0.956154	9200.07	9.20007		Yes
250	2023-02-11	11:49:00 AM	North/Central California	Monterey Bay	36.7102	-122.04	Oo	Transient	Outer Coast Transient	17	17	OCT020	OCT043	OCT064											-1158	3881.06	3.88106	12214	12.214		Yes
267	2015-06-08	15:50	North/Central California	Kenny, California	39.8845	-124.132	Oo	Transient	Outer Coast Transient	36	34	T036	T036A	T099	T124D	OCT016B	OCT028	OCT040	OCT047	OCT064	OCT090	OCT500	OCT501	OCT502	-200	0	0	15136.3	15.1363
281	2009-09-11	12:00	North/Central California	Half Moon Bay	37.3207	-122.824	Oo	Transient	Outer Coast Transient	7	7	OCT064													-152	2216.81	2.21681	34267.6	34.2676
291	2013-05-04	12:00:00	North/Central California	Half Moon Bay	37.3164	-123.071	Oo	Transient	Outer Coast Transient	7	7														-853	9423.42	9.42342	42391	42.391
300	2015-03-05	12:32	North/Central California	Monterey Bay	36.8148	-121.87	Oo	Transient	Outer Coast Transient	7	7														-71	1097.92	1.09792	6095.51	6.09551		Yes
311	2017-04-21	15:08:00	North/Central California	Monterey Bay	36.8311	-121.975	Oo	Transient	Outer Coast Transient	27	26	OCT030	OCT030B	OCT031B	OCT031C	OCT041	OCT043	OCT044A	OCT064						-120	1057.36	1.05736	13630.1	13.6301		Yes
320	2018-05-07	10:09:00	North/Central California	Monterey Bay	36.8378	-121.958	Oo	Transient	Outer Coast Transient	23	23	OCT016B	OCT019	OCT030	OCT030B	OCT031C	OCT044A	OCT060	OCT064	OCT085					-120	2403.36	2.40336	12004	12.004		Yes
250	2023-02-11	11:49:00 AM	North/Central California	Monterey Bay	36.7102	-122.04	Oo	Transient	Outer Coast Transient	17	17	OCT020	OCT043	OCT064											-1158	3881.06	3.88106	12214	12.214		Yes
30	2010-11-05	14:46	North/Central California	Monterey Bay	36.6703	-122.036	Oo	Transient	Outer Coast Transient	5	5														-693	1311.42	1.31142	9198.25	9.19825		Yes
56	2014-04-14	13:51	North/Central California	Monterey Bay	36.743	-121.837	Oo	Transient	Outer Coast Transient	28	28	OCT014	OCT019	OCT030	OCT037	OCT043	OCT044	OCT060	OCT064						-27	5085.86	5.08586	2589.23	2.58923		Yes	Yes
69	2015-09-16	12:00	North/Central California	Monterey Bay	36.7631	-121.855	Oo	Transient	Outer Coast Transient	7	7														-61	2347.42	2.34742	4313.21	4.31321		Yes	Yes
70	2015-09-16	12:00	North/Central California	Monterey Bay	36.7553	-121.847	Oo	Transient	Outer Coast Transient	6	6														-46	3429.02	3.42902	3433.62	3.43362		Yes	Yes
74	2015-10-17	16:47	North/Central California	Monterey Bay	36.7566	-121.869	Oo	Transient	Outer Coast Transient	7	7														-77	2075.76	2.07576	5461.69	5.46169		Yes	Yes
80	2015-12-01	11:49	North/Central California	Monterey Bay	36.7561	-122.091	Oo	Transient	Outer Coast Transient	19	19	OCT031B	OCT038	OCT041	OCT044	OCT064									-1189	3381.34	3.38134	19022.5	19.0225		Yes
95	2016-04-17	15:28:00	North/Central California	Monterey Bay	36.6743	-121.922	Oo	Transient	Outer Coast Transient	13	13	OCT030B	OCT060	OCT064	OCT085										-95	6493.05	6.49305	4086.81	4.08681		Yes	Yes
96	2016-04-17	9:45:00	North/Central California	Monterey Bay	36.6826	-121.927	Oo	Transient	Outer Coast Transient	9	9	OCT060	OCT064	OCT085	OCT030B										-92	5691.74	5.69174	5001.1	5.0011		Yes	Yes
97	2016-04-19	17:34:00	North/Central California	Monterey Bay	36.7497	-121.976	Oo	Transient	Outer Coast Transient	11	11	OCT030B	OCT060	OCT064											-516	462.7	0.4627	12926.6	12.9266		Yes
99	2016-05-15	12:00	North/Central California	Monterey Bay	36.7984	-121.954	Oo	Transient	Outer Coast Transient	17	17	OCT030B	OCT040	OCT044A	OCT048	OCT064									-278	0	0	13707.4	13.7074		Yes
100	2016-06-05	12:11	North/Central California	Monterey Bay	36.7701	-121.992	Oo	Transient	Outer Coast Transient	26	26	OCT014	OCT030	OCT030B	OCT043	OCT044	OCT044A	OCT047	OCT048	OCT060	OCT064	OCT081			-687	3003.3	3.0033	15509.9	15.5099		Yes
101	2016-06-05	11:51	North/Central California	Monterey Bay	36.7684	-121.985	Oo	Transient	Outer Coast Transient	8	8	OCT064													-889	2510.73	2.51073	15145.4	15.1454		Yes
198	2021-04-14	11:13	North/Central California	Monterey Bay	36.7178	-121.963	Oo	Transient	Outer Coast Transient	11	11	OCT064	OCT077												-113	956.154	0.956154	9200.07	9.20007		Yes
211	2021-05-14	12:00	North/Central California	Monterey Bay	36.7199	-122.002	Oo	Transient	Outer Coast Transient	5	5														-951	1557.64	1.55764	10787	10.787		Yes
250	2023-02-11	11:49:00 AM	North/Central California	Monterey Bay	36.7102	-122.04	Oo	Transient	Outer Coast Transient	17	17	OCT020	OCT043	OCT064											-1158	3881.06	3.88106	12214	12.214		Yes
267	2015-06-08	15:50	North/Central California	Kenny, California	39.8845	-124.132	Oo	Transient	Outer Coast Transient	36	34	T036	T036A	T099	T124D	OCT016B	OCT028	OCT040	OCT047	OCT064	OCT090	OCT500	OCT501	OCT502	-200	0	0	15136.3	15.1363
281	2009-09-11	12:00	North/Central California	Half Moon Bay	37.3207	-122.824	Oo	Transient	Outer Coast Transient	7	7	OCT064													-152	2216.81	2.21681	34267.6	34.2676
291	2013-05-04	12:00:00	North/Central California	Half Moon Bay	37.3164	-123.071	Oo	Transient	Outer Coast Transient	7	7														-853	9423.42	9.42342	42391	42.391
300	2015-03-05	12:32	North/Central California	Monterey Bay	36.8148	-121.87	Oo	Transient	Outer Coast Transient	7	7														-71	1097.92	1.09792	6095.51	6.09551		Yes
311	2017-04-21	15:08:00	North/Central California	Monterey Bay	36.8311	-121.975	Oo	Transient	Outer Coast Transient	27	26	OCT030	OCT030B	OCT031B	OCT031C	OCT041	OCT043	OCT044A	OCT064						-120	1057.36	1.05736	13630.1	13.6301		Yes
320	2018-05-07	10:09:00	North/Central California	Monterey Bay	36.8378	-121.958	Oo	Transient	Outer Coast Transient	23	23	OCT016B	OCT019	OCT030	OCT030B	OCT031C	OCT044A	OCT060	OCT064	OCT085					-120	2403.36	2.40336	12004	12.004		Yes
69	2015-09-16	12:00	North/Central California	Monterey Bay	36.7631	-121.855	Oo	Transient	Outer Coast Transient	7	7														-61	2347.42	2.34742	4313.21	4.31321		Yes	Yes
74	2015-10-17	16:47	North/Central California	Monterey Bay	36.7566	-121.869	Oo	Transient	Outer Coast Transient	7	7														-77	2075.76	2.07576	5461.69	5.46169		Yes	Yes
80	2015-12-01	11:49	North/Central California	Monterey Bay	36.7561	-122.091	Oo	Transient	Outer Coast Transient	19	19	OCT031B	OCT038	OCT041	OCT044	OCT064									-1189	3381.34	3.38134	19022.5	19.0225		Yes
95	2016-04-17	15:28:00	North/Central California	Monterey Bay	36.6743	-121.922	Oo	Transient	Outer Coast Transient	13	13	OCT030B	OCT060	OCT064	OCT085										-95	6493.05	6.49305	4086.81	4.08681		Yes	Yes
96	2016-04-17	9:45:00	North/Central California	Monterey Bay	36.6826	-121.927	Oo	Transient	Outer Coast Transient	9	9	OCT060	OCT064	OCT085	OCT030B										-92	5691.74	5.69174	5001.1	5.0011		Yes	Yes
97	2016-04-19	17:34:00	North/Central California	Monterey Bay	36.7497	-121.976	Oo	Transient	Outer Coast Transient	11	11	OCT030B	OCT060	OCT064											-516	462.7	0.4627	12926.6	12.9266		Yes
99	2016-05-15	12:00	North/Central California	Monterey Bay	36.7984	-121.954	Oo	Transient	Outer Coast Transient	17	17	OCT030B	OCT040	OCT044A	OCT048	OCT064									-278	0	0	13707.4	13.7074		Yes
100	2016-06-05	12:11	North/Central California	Monterey Bay	36.7701	-121.992	Oo	Transient	Outer Coast Transient	26	26	OCT014	OCT030	OCT030B	OCT043	OCT044	OCT044A	OCT047	OCT048	OCT060	OCT064	OCT081			-687	3003.3	3.0033	15509.9	15.5099		Yes
101	2016-06-05	11:51	North/Central California	Monterey Bay	36.7684	-121.985	Oo	Transient	Outer Coast Transient	8	8	OCT064													-889	2510.73	2.51073	15145.4	15.1454		Yes
140	2018-05-08	12:00	North/Central California	Monterey Bay	36.797	-122.008	Oo	Transient	Outer Coast Transient	6	6	OCT085													-566	597.197	0.597197	16947.9	16.9479		Yes
198	2021-04-14	11:13	North/Central California	Monterey Bay	36.7178	-121.963	Oo	Transient	Outer Coast Transient	11	11	OCT064	OCT077												-113	956.154	0.956154	9200.07	9.20007		Yes
211	2021-05-14	12:00	North/Central California	Monterey Bay	36.7199	-122.002	Oo	Transient	Outer Coast Transient	5	5														-951	1557.64	1.55764	10787	10.787		Yes
267	2015-06-08	15:50	North/Central California	Kenny, California	39.8845	-124.132	Oo	Transient	Outer Coast Transient	36	34	T036	T036A	T099	T124D	OCT016B	OCT028	OCT040	OCT047	OCT064	OCT090	OCT500	OCT501	OCT502	-200	0	0	15136.3	15.1363
300	2015-03-05	12:32	North/Central California	Monterey Bay	36.8148	-121.87	Oo	Transient	Outer Coast Transient	7	7														-71	1097.92	1.09792	6095.51	6.09551		Yes
311	2017-04-21	15:08:00	North/Central California	Monterey Bay	36.8311	-121.975	Oo	Transient	Outer Coast Transient	27	26	OCT030	OCT030B	OCT031B	OCT031C	OCT041	OCT043	OCT044A	OCT064						-120	1057.36	1.05736	13630.1	13.6301		Yes
320	2018-05-07	10:09:00	North/Central California	Monterey Bay	36.8378	-121.958	Oo	Transient	Outer Coast Transient	23	23	OCT016B	OCT019	OCT030	OCT030B	OCT031C	OCT044A	OCT060	OCT064	OCT085					-120	2403.36	2.40336	12004	12.004		Yes
198	2021-04-14	11:13	North/Central California	Monterey Bay	36.7178	-121.963	Oo	Transient	Outer Coast Transient	11	11	OCT064	OCT077												-113	956.154	0.956154	9200.07	9.20007		Yes
250	2023-02-11	11:49:00 AM	North/Central California	Monterey Bay	36.7102	-122.04	Oo	Transient	Outer Coast Transient	17	17	OCT020	OCT043	OCT064											-1158	3881.06	3.88106	12214	12.214		Yes
30	2010-11-05	14:46	North/Central California	Monterey Bay	36.6703	-122.036	Oo	Transient	Outer Coast Transient	5	5														-693	1311.42	1.31142	9198.25	9.19825		Yes
56	2014-04-14	13:51	North/Central California	Monterey Bay	36.743	-121.837	Oo	Transient	Outer Coast Transient	28	28	OCT014	OCT019	OCT030	OCT037	OCT043	OCT044	OCT060	OCT064						-27	5085.86	5.08586	2589.23	2.58923		Yes	Yes
69	2015-09-16	12:00	North/Central California	Monterey Bay	36.7631	-121.855	Oo	Transient	Outer Coast Transient	7	7														-61	2347.42	2.34742	4313.21	4.31321		Yes	Yes
70	2015-09-16	12:00	North/Central California	Monterey Bay	36.7553	-121.847	Oo	Transient	Outer Coast Transient	6	6														-46	3429.02	3.42902	3433.62	3.43362		Yes	Yes
74	2015-10-17	16:47	North/Central California	Monterey Bay	36.7566	-121.869	Oo	Transient	Outer Coast Transient	7	7														-77	2075.76	2.07576	5461.69	5.46169		Yes	Yes
95	2016-04-17	15:28:00	North/Central California	Monterey Bay	36.6743	-121.922	Oo	Transient	Outer Coast Transient	13	13	OCT030B	OCT060	OCT064	OCT085										-95	6493.05	6.49305	4086.81	4.08681		Yes	Yes
96	2016-04-17	9:45:00	North/Central California	Monterey Bay	36.6826	-121.927	Oo	Transient	Outer Coast Transient	9	9	OCT060	OCT064	OCT085	OCT030B										-92	5691.74	5.69174	5001.1	5.0011		Yes	Yes
97	2016-04-19	17:34:00	North/Central California	Monterey Bay	36.7497	-121.976	Oo	Transient	Outer Coast Transient	11	11	OCT030B	OCT060	OCT064											-516	462.7	0.4627	12926.6	12.9266		Yes
99	2016-05-15	12:00	North/Central California	Monterey Bay	36.7984	-121.954	Oo	Transient	Outer Coast Transient	17	17	OCT030B	OCT040	OCT044A	OCT048	OCT064									-278	0	0	13707.4	13.7074		Yes
100	2016-06-05	12:11	North/Central California	Monterey Bay	36.7701	-121.992	Oo	Transient	Outer Coast Transient	26	26	OCT014	OCT030	OCT030B	OCT043	OCT044	OCT044A	OCT047	OCT048	OCT060	OCT064	OCT081			-687	3003.3	3.0033	15509.9	15.5099		Yes
101	2016-06-05	11:51	North/Central California	Monterey Bay	36.7684	-121.985	Oo	Transient	Outer Coast Transient	8	8	OCT064													-889	2510.73	2.51073	15145.4	15.1454		Yes
140	2018-05-08	12:00	North/Central California	Monterey Bay	36.797	-122.008	Oo	Transient	Outer Coast Transient	6	6	OCT085													-566	597.197	0.597197	16947.9	16.9479		Yes
198	2021-04-14	11:13	North/Central California	Monterey Bay	36.7178	-121.963	Oo	Transient	Outer Coast Transient	11	11	OCT064	OCT077												-113	956.154	0.956154	9200.07	9.20007		Yes
211	2021-05-14	12:00	North/Central California	Monterey Bay	36.7199	-122.002	Oo	Transient	Outer Coast Transient	5	5														-951	1557.64	1.55764	10787	10.787		Yes
250	2023-02-11	11:49:00 AM	North/Central California	Monterey Bay	36.7102	-122.04	Oo	Transient	Outer Coast Transient	17	17	OCT020	OCT043	OCT064											-1158	3881.06	3.88106	12214	12.214		Yes
267	2015-06-08	15:50	North/Central California	Kenny, California	39.8845	-124.132	Oo	Transient	Outer Coast Transient	36	34	T036	T036A	T099	T124D	OCT016B	OCT028	OCT040	OCT047	OCT064	OCT090	OCT500	OCT501	OCT502	-200	0	0	15136.3	15.1363
291	2013-05-04	12:00:00	North/Central California	Half Moon Bay	37.3164	-123.071	Oo	Transient	Outer Coast Transient	7	7														-853	9423.42	9.42342	42391	42.391
300	2015-03-05	12:32	North/Central California	Monterey Bay	36.8148	-121.87	Oo	Transient	Outer Coast Transient	7	7														-71	1097.92	1.09792	6095.51	6.09551		Yes
311	2017-04-21	15:08:00	North/Central California	Monterey Bay	36.8311	-121.975	Oo	Transient	Outer Coast Transient	27	26	OCT030	OCT030B	OCT031B	OCT031C	OCT041	OCT043	OCT044A	OCT064						-120	1057.36	1.05736	13630.1	13.6301		Yes
320	2018-05-07	10:09:00	North/Central California	Monterey Bay	36.8378	-121.958	Oo	Transient	Outer Coast Transient	23	23	OCT016B	OCT019	OCT030	OCT030B	OCT031C	OCT044A	OCT060	OCT064	OCT085					-120	2403.36	2.40336	12004	12.004		Yes
30	2010-11-05	14:46	North/Central California	Monterey Bay	36.6703	-122.036	Oo	Transient	Outer Coast Transient	5	5														-693	1311.42	1.31142	9198.25	9.19825		Yes
56	2014-04-14	13:51	North/Central California	Monterey Bay	36.743	-121.837	Oo	Transient	Outer Coast Transient	28	28	OCT014	OCT019	OCT030	OCT037	OCT043	OCT044	OCT060	OCT064						-27	5085.86	5.08586	2589.23	2.58923		Yes	Yes
69	2015-09-16	12:00	North/Central California	Monterey Bay	36.7631	-121.855	Oo	Transient	Outer Coast Transient	7	7														-61	2347.42	2.34742	4313.21	4.31321		Yes	Yes
70	2015-09-16	12:00	North/Central California	Monterey Bay	36.7553	-121.847	Oo	Transient	Outer Coast Transient	6	6														-46	3429.02	3.42902	3433.62	3.43362		Yes	Yes
74	2015-10-17	16:47	North/Central California	Monterey Bay	36.7566	-121.869	Oo	Transient	Outer Coast Transient	7	7														-77	2075.76	2.07576	5461.69	5.46169		Yes	Yes
80	2015-12-01	11:49	North/Central California	Monterey Bay	36.7561	-122.091	Oo	Transient	Outer Coast Transient	19	19	OCT031B	OCT038	OCT041	OCT044	OCT064									-1189	3381.34	3.38134	19022.5	19.0225		Yes
95	2016-04-17	15:28:00	North/Central California	Monterey Bay	36.6743	-121.922	Oo	Transient	Outer Coast Transient	13	13	OCT030B	OCT060	OCT064	OCT085										-95	6493.05	6.49305	4086.81	4.08681		Yes	Yes
96	2016-04-17	9:45:00	North/Central California	Monterey Bay	36.6826	-121.927	Oo	Transient	Outer Coast Transient	9	9	OCT060	OCT064	OCT085	OCT030B										-92	5691.74	5.69174	5001.1	5.0011		Yes	Yes
97	2016-04-19	17:34:00	North/Central California	Monterey Bay	36.7497	-121.976	Oo	Transient	Outer Coast Transient	11	11	OCT030B	OCT060	OCT064											-516	462.7	0.4627	12926.6	12.9266		Yes
99	2016-05-15	12:00	North/Central California	Monterey Bay	36.7984	-121.954	Oo	Transient	Outer Coast Transient	17	17	OCT030B	OCT040	OCT044A	OCT048	OCT064									-278	0	0	13707.4	13.7074		Yes
100	2016-06-05	12:11	North/Central California	Monterey Bay	36.7701	-121.992	Oo	Transient	Outer Coast Transient	26	26	OCT014	OCT030	OCT030B	OCT043	OCT044	OCT044A	OCT047	OCT048	OCT060	OCT064	OCT081			-687	3003.3	3.0033	15509.9	15.5099		Yes
101	2016-06-05	11:51	North/Central California	Monterey Bay	36.7684	-121.985	Oo	Transient	Outer Coast Transient	8	8	OCT064													-889	2510.73	2.51073	15145.4	15.1454		Yes
198	2021-04-14	11:13	North/Central California	Monterey Bay	36.7178	-121.963	Oo	Transient	Outer Coast Transient	11	11	OCT064	OCT077												-113	956.154	0.956154	9200.07	9.20007		Yes
250	2023-02-11	11:49:00 AM	North/Central California	Monterey Bay	36.7102	-122.04	Oo	Transient	Outer Coast Transient	17	17	OCT020	OCT043	OCT064											-1158	3881.06	3.88106	12214	12.214		Yes
281	2009-09-11	12:00	North/Central California	Half Moon Bay	37.3207	-122.824	Oo	Transient	Outer Coast Transient	7	7	OCT064													-152	2216.81	2.21681	34267.6	34.2676
291	2013-05-04	12:00:00	North/Central California	Half Moon Bay	37.3164	-123.071	Oo	Transient	Outer Coast Transient	7	7														-853	9423.42	9.42342	42391	42.391
320	2018-05-07	10:09:00	North/Central California	Monterey Bay	36.8378	-121.958	Oo	Transient	Outer Coast Transient	23	23	OCT016B	OCT019	OCT030	OCT030B	OCT031C	OCT044A	OCT060	OCT064	OCT085					-120	2403.36	2.40336	12004	12.004		Yes
198	2021-04-14	11:13	North/Central California	Monterey Bay	36.7178	-121.963	Oo	Transient	Outer Coast Transient	11	11	OCT064	OCT077												-113	956.154	0.956154	9200.07	9.20007		Yes
56	2014-04-14	13:51	North/Central California	Monterey Bay	36.743	-121.837	Oo	Transient	Outer Coast Transient	28	28	OCT014	OCT019	OCT030	OCT037	OCT043	OCT044	OCT060	OCT064						-27	5085.86	5.08586	2589.23	2.58923		Yes	Yes
69	2015-09-16	12:00	North/Central California	Monterey Bay	36.7631	-121.855	Oo	Transient	Outer Coast Transient	7	7														-61	2347.42	2.34742	4313.21	4.31321		Yes	Yes
70	2015-09-16	12:00	North/Central California	Monterey Bay	36.7553	-121.847	Oo	Transient	Outer Coast Transient	6	6														-46	3429.02	3.42902	3433.62	3.43362		Yes	Yes
74	2015-10-17	16:47	North/Central California	Monterey Bay	36.7566	-121.869	Oo	Transient	Outer Coast Transient	7	7														-77	2075.76	2.07576	5461.69	5.46169		Yes	Yes
80	2015-12-01	11:49	North/Central California	Monterey Bay	36.7561	-122.091	Oo	Transient	Outer Coast Transient	19	19	OCT031B	OCT038	OCT041	OCT044	OCT064									-1189	3381.34	3.38134	19022.5	19.0225		Yes
95	2016-04-17	15:28:00	North/Central California	Monterey Bay	36.6743	-121.922	Oo	Transient	Outer Coast Transient	13	13	OCT030B	OCT060	OCT064	OCT085										-95	6493.05	6.49305	4086.81	4.08681		Yes	Yes
96	2016-04-17	9:45:00	North/Central California	Monterey Bay	36.6826	-121.927	Oo	Transient	Outer Coast Transient	9	9	OCT060	OCT064	OCT085	OCT030B										-92	5691.74	5.69174	5001.1	5.0011		Yes	Yes
97	2016-04-19	17:34:00	North/Central California	Monterey Bay	36.7497	-121.976	Oo	Transient	Outer Coast Transient	11	11	OCT030B	OCT060	OCT064											-516	462.7	0.4627	12926.6	12.9266		Yes
99	2016-05-15	12:00	North/Central California	Monterey Bay	36.7984	-121.954	Oo	Transient	Outer Coast Transient	17	17	OCT030B	OCT040	OCT044A	OCT048	OCT064									-278	0	0	13707.4	13.7074		Yes
100	2016-06-05	12:11	North/Central California	Monterey Bay	36.7701	-121.992	Oo	Transient	Outer Coast Transient	26	26	OCT014	OCT030	OCT030B	OCT043	OCT044	OCT044A	OCT047	OCT048	OCT060	OCT064	OCT081			-687	3003.3	3.0033	15509.9	15.5099		Yes
140	2018-05-08	12:00	North/Central California	Monterey Bay	36.797	-122.008	Oo	Transient	Outer Coast Transient	6	6	OCT085													-566	597.197	0.597197	16947.9	16.9479		Yes
198	2021-04-14	11:13	North/Central California	Monterey Bay	36.7178	-121.963	Oo	Transient	Outer Coast Transient	11	11	OCT064	OCT077												-113	956.154	0.956154	9200.07	9.20007		Yes
211	2021-05-14	12:00	North/Central California	Monterey Bay	36.7199	-122.002	Oo	Transient	Outer Coast Transient	5	5														-951	1557.64	1.55764	10787	10.787		Yes
250	2023-02-11	11:49:00 AM	North/Central California	Monterey Bay	36.7102	-122.04	Oo	Transient	Outer Coast Transient	17	17	OCT020	OCT043	OCT064											-1158	3881.06	3.88106	12214	12.214		Yes
267	2015-06-08	15:50	North/Central California	Kenny, California	39.8845	-124.132	Oo	Transient	Outer Coast Transient	36	34	T036	T036A	T099	T124D	OCT016B	OCT028	OCT040	OCT047	OCT064	OCT090	OCT500	OCT501	OCT502	-200	0	0	15136.3	15.1363
300	2015-03-05	12:32	North/Central California	Monterey Bay	36.8148	-121.87	Oo	Transient	Outer Coast Transient	7	7														-71	1097.92	1.09792	6095.51	6.09551		Yes
101	2016-06-05	11:51	North/Central California	Monterey Bay	36.7684	-121.985	Oo	Transient	Outer Coast Transient	8	8	OCT064													-889	2510.73	2.51073	15145.4	15.1454		Yes
311	2017-04-21	15:08:00	North/Central California	Monterey Bay	36.8311	-121.975	Oo	Transient	Outer Coast Transient	27	26	OCT030	OCT030B	OCT031B	OCT031C	OCT041	OCT043	OCT044A	OCT064						-120	1057.36	1.05736	13630.1	13.6301		Yes
8	2008-05-14	10:19	North/Central California	Monterey Bay	36.7013	-121.925	Oo	Transient	Outer Coast Transient	14	13	OCT025	OCT031	OCT050	OCT056	OCT064									-95	4962.3	4.9623	7078.14	7.07814		Yes
17	2008-11-06	12:32	North/Central California	Monterey Bay	36.6382	-122.051	Oo	Transient	Outer Coast Transient	7	7	OCT058	OCT071												-982	1979.16	1.97916	8272.79	8.27279		Yes
257	2023-05-30	1:23:00 PM	North/Central California	Big Sur (Offshore)	36.309	-122.21	Oo	Transient	Outer Coast Transient	3	3														-890	7985.86	7.98586	27503.2	27.5032
282	2009-10-09	11:27	North/Central California	Monterey Bay	36.807	-121.973	Oo	Transient	Outer Coast Transient	4	4														-119	763.483	0.763483	14788.1	14.7881		Yes
257	2023-05-30	1:23:00 PM	North/Central California	Big Sur (Offshore)	36.309	-122.21	Oo	Transient	Outer Coast Transient	3	3														-890	7985.86	7.98586	27503.2	27.5032
320	2018-05-07	10:09:00	North/Central California	Monterey Bay	36.8378	-121.958	Oo	Transient	Outer Coast Transient	23	23	OCT016B	OCT019	OCT030	OCT030B	OCT031C	OCT044A	OCT060	OCT064	OCT085					-120	2403.36	2.40336	12004	12.004		Yes
14	2008-10-29	11:12	North/Central California	Monterey Bay	36.7701	-121.854	Oo	Transient	Outer Coast Transient	17	15	OCT014	OCT030	OCT042	OCT044	OCT044A									-63	1929.04	1.92904	4473.05	4.47305		Yes	Yes
15	2008-10-31	14:00	North/Central California	Monterey Bay	36.7914	-121.905	Oo	Transient	Outer Coast Transient	5	5	OCT071													-468	0	0	9389.52	9.38952		Yes
17	2008-11-06	12:32	North/Central California	Monterey Bay	36.6382	-122.051	Oo	Transient	Outer Coast Transient	7	7	OCT058	OCT071												-982	1979.16	1.97916	8272.79	8.27279		Yes
279	2008-11-14	14:46	North/Central California	Monterey Bay	36.8215	-121.975	Oo	Transient	Outer Coast Transient	5	3	OCT071													-313	0	0	14239.8	14.2398		Yes
284	2009-11-02	12:41	North/Central California	Farallon Islands	37.6954	-123.007	Oo	Transient	Outer Coast Transient	4	4	OCT071													-19	6963.5	6.9635	498.978	0.498978			Yes
14	2008-10-29	11:12	North/Central California	Monterey Bay	36.7701	-121.854	Oo	Transient	Outer Coast Transient	17	15	OCT014	OCT030	OCT042	OCT044	OCT044A									-63	1929.04	1.92904	4473.05	4.47305		Yes	Yes
15	2008-10-31	14:00	North/Central California	Monterey Bay	36.7914	-121.905	Oo	Transient	Outer Coast Transient	5	5	OCT071													-468	0	0	9389.52	9.38952		Yes
17	2008-11-06	12:32	North/Central California	Monterey Bay	36.6382	-122.051	Oo	Transient	Outer Coast Transient	7	7	OCT058	OCT071												-982	1979.16	1.97916	8272.79	8.27279		Yes
163	2019-05-30	12:15:00	North/Central California	Monterey Bay	36.7608	-122.026	Oo	Transient	Outer Coast Transient	5	5	OCT029	OCT031B	OCT071											-1017	3145.96	3.14596	15813.4	15.8134		Yes
264	2008-09-06	12:00	North/Central California	Westport	39.5883	-123.972	Oo	Transient	Outer Coast Transient	3	3														-273	0	0	15926.3	15.9263
284	2009-11-02	12:41	North/Central California	Farallon Islands	37.6954	-123.007	Oo	Transient	Outer Coast Transient	4	4	OCT071													-19	6963.5	6.9635	498.978	0.498978			Yes
298	2014-11-10	9:43	North/Central California	Farallon Islands	37.7319	-122.923	Oo	Transient	Outer Coast Transient	6	3														-53	15304.4	15.3044	8663.14	8.66314
14	2008-10-29	11:12	North/Central California	Monterey Bay	36.7701	-121.854	Oo	Transient	Outer Coast Transient	17	15	OCT014	OCT030	OCT042	OCT044	OCT044A									-63	1929.04	1.92904	4473.05	4.47305		Yes	Yes
15	2008-10-31	14:00	North/Central California	Monterey Bay	36.7914	-121.905	Oo	Transient	Outer Coast Transient	5	5	OCT071													-468	0	0	9389.52	9.38952		Yes
17	2008-11-06	12:32	North/Central California	Monterey Bay	36.6382	-122.051	Oo	Transient	Outer Coast Transient	7	7	OCT058	OCT071												-982	1979.16	1.97916	8272.79	8.27279		Yes
264	2008-09-06	12:00	North/Central California	Westport	39.5883	-123.972	Oo	Transient	Outer Coast Transient	3	3														-273	0	0	15926.3	15.9263
279	2008-11-14	14:46	North/Central California	Monterey Bay	36.8215	-121.975	Oo	Transient	Outer Coast Transient	5	3	OCT071													-313	0	0	14239.8	14.2398		Yes
284	2009-11-02	12:41	North/Central California	Farallon Islands	37.6954	-123.007	Oo	Transient	Outer Coast Transient	4	4	OCT071													-19	6963.5	6.9635	498.978	0.498978			Yes
298	2014-11-10	9:43	North/Central California	Farallon Islands	37.7319	-122.923	Oo	Transient	Outer Coast Transient	6	3														-53	15304.4	15.3044	8663.14	8.66314
17	2008-11-06	12:32	North/Central California	Monterey Bay	36.6382	-122.051	Oo	Transient	Outer Coast Transient	7	7	OCT058	OCT071												-982	1979.16	1.97916	8272.79	8.27279		Yes
91	2016-04-05	11:59:00	North/Central California	Monterey Bay	36.7517	-121.9	Oo	Transient	Outer Coast Transient	12	12	OCT035	OCT045	OCT060	OCT073	OCT077	OCT078								-94	1036.02	1.03602	8173.95	8.17395		Yes
111	2017-05-18	10:48:00	North/Central California	Monterey Bay	36.7327	-121.908	Oo	Transient	Outer Coast Transient	12	12	OCT030B	OCT046	OCT060	OCT073	OCT080	OCT085								-92	3248.12	3.24812	8927.76	8.92776		Yes
173	2019-09-07	10:07	North/Central California	Monterey Bay	36.7964	-121.887	Oo	Transient	Outer Coast Transient	9	9	OCT050	OCT073												-395	0	0	7864.35	7.86435		Yes
179	2020-01-25	16:45:00	North/Central California	Monterey Bay	36.8033	-122.033	Oo	Transient	Outer Coast Transient	4	4	OCT040	OCT073	OCT080											-436	0	0	15890.6	15.8906		Yes
354	2022-06-24	1:00:00 PM	North/Central California	Farallon Islands	37.6912	-123.003	Oo	Transient	Outer Coast Transient	11	11	OCT042	OCT050B	OCT050C	OCT073										-26	6952.82	6.95282	982.301	0.982301			Yes
142	2018-05-23	11:48:00	North/Central California	Monterey Bay	36.7782	-122.061	Oo	Transient	Outer Coast Transient	4	4	OCT075													-368	0	0	18606.5	18.6065		Yes
142	2018-05-23	11:48:00	North/Central California	Monterey Bay	36.7782	-122.061	Oo	Transient	Outer Coast Transient	4	4	OCT075													-368	0	0	18606.5	18.6065		Yes
142	2018-05-23	11:48:00	North/Central California	Monterey Bay	36.7782	-122.061	Oo	Transient	Outer Coast Transient	4	4	OCT075													-368	0	0	18606.5	18.6065		Yes
91	2016-04-05	11:59:00	North/Central California	Monterey Bay	36.7517	-121.9	Oo	Transient	Outer Coast Transient	12	12	OCT035	OCT045	OCT060	OCT073	OCT077	OCT078								-94	1036.02	1.03602	8173.95	8.17395		Yes
134	2018-04-18	12:00	North/Central California	Monterey Bay	36.7476	-121.925	Oo	Transient	Outer Coast Transient	9	9	OCT030B	OCT045	OCT077	OCT078										-108	1397.63	1.39763	10425.7	10.4257		Yes
198	2021-04-14	11:13	North/Central California	Monterey Bay	36.7178	-121.963	Oo	Transient	Outer Coast Transient	11	11	OCT064	OCT077												-113	956.154	0.956154	9200.07	9.20007		Yes
268	2015-06-21	12:37:00	North/Central California	Farallon Islands	37.7275	-123.214	Oo	Transient	Outer Coast Transient	4	4	OCT077	OCT085												-784	2159.26	2.15926	17683.3	17.6833
46	2013-06-06	10:46	North/Central California	Monterey Bay	36.6835	-121.97	Oo	Transient	Outer Coast Transient	5	5														-109	2532.64	2.53264	5897.81	5.89781		Yes
46	2013-06-06	10:46	North/Central California	Monterey Bay	36.6835	-121.97	Oo	Transient	Outer Coast Transient	5	5														-109	2532.64	2.53264	5897.81	5.89781		Yes
46	2013-06-06	10:46	North/Central California	Monterey Bay	36.6835	-121.97	Oo	Transient	Outer Coast Transient	5	5														-109	2532.64	2.53264	5897.81	5.89781		Yes
91	2016-04-05	11:59:00	North/Central California	Monterey Bay	36.7517	-121.9	Oo	Transient	Outer Coast Transient	12	12	OCT035	OCT045	OCT060	OCT073	OCT077	OCT078								-94	1036.02	1.03602	8173.95	8.17395		Yes
134	2018-04-18	12:00	North/Central California	Monterey Bay	36.7476	-121.925	Oo	Transient	Outer Coast Transient	9	9	OCT030B	OCT045	OCT077	OCT078										-108	1397.63	1.39763	10425.7	10.4257		Yes
91	2016-04-05	11:59:00	North/Central California	Monterey Bay	36.7517	-121.9	Oo	Transient	Outer Coast Transient	12	12	OCT035	OCT045	OCT060	OCT073	OCT077	OCT078								-94	1036.02	1.03602	8173.95	8.17395		Yes
46	2013-06-06	10:46	North/Central California	Monterey Bay	36.6835	-121.97	Oo	Transient	Outer Coast Transient	5	5														-109	2532.64	2.53264	5897.81	5.89781		Yes
86	2016-02-03	12:54	North/Central California	Monterey Bay	36.7748	-121.962	Oo	Transient	Outer Coast Transient	11	11	OCT042	OCT046	OCT063	OCT080										-728	908.749	0.908749	13920.1	13.9201		Yes
111	2017-05-18	10:48:00	North/Central California	Monterey Bay	36.7327	-121.908	Oo	Transient	Outer Coast Transient	12	12	OCT030B	OCT046	OCT060	OCT073	OCT080	OCT085								-92	3248.12	3.24812	8927.76	8.92776		Yes
179	2020-01-25	16:45:00	North/Central California	Monterey Bay	36.8033	-122.033	Oo	Transient	Outer Coast Transient	4	4	OCT040	OCT073	OCT080											-436	0	0	15890.6	15.8906		Yes
39	2012-04-15	8:52	North/Central California	Monterey Bay	36.7574	-121.986	Oo	Transient	Outer Coast Transient	10	9	OCT019	OCT081												-666	1600.92	1.60092	14007.1	14.0071		Yes
47	2013-06-10	12:44	North/Central California	Monterey Bay	36.7353	-121.952	Oo	Transient	Outer Coast Transient	2	9	OCT037	OCT038	OCT081											-193	579.893	0.579893	10929	10.929		Yes
52	2013-11-02	9:46	North/Central California	Monterey Bay	36.7926	-121.886	Oo	Transient	Outer Coast Transient	5	3	OCT081													-390	0	0	7736.89	7.73689		Yes
79	2015-11-07	12:52	North/Central California	Monterey Bay	36.8034	-121.898	Oo	Transient	Outer Coast Transient	14	14	OCT044A	OCT050	OCT081											-426	0	0	8882.28	8.88228		Yes
85	2015-12-29	12:23	North/Central California	Monterey Bay	36.6763	-122.124	Oo	Transient	Outer Coast Transient	8	8	OCT081	OCT103												-1637	9396.55	9.39655	15975.8	15.9758		Yes
98	2016-05-07	12:05	North/Central California	Monterey Bay	36.7697	-122.08	Oo	Transient	Outer Coast Transient	20	14	OCT010	OCT040	OCT081											-953	1928.24	1.92824	19429.7	19.4297		Yes
100	2016-06-05	12:11	North/Central California	Monterey Bay	36.7701	-121.992	Oo	Transient	Outer Coast Transient	26	26	OCT014	OCT030	OCT030B	OCT043	OCT044	OCT044A	OCT047	OCT048	OCT060	OCT064	OCT081			-687	3003.3	3.0033	15509.9	15.5099		Yes
112	2017-05-19	10:06:00	North/Central California	Monterey Bay	36.785	-121.897	Oo	Transient	Outer Coast Transient	7	7	OCT081													-409	0	0	8504.62	8.50462		Yes
138	2018-05-06	12:00	North/Central California	Monterey Bay	36.775	-121.854	Oo	Transient	Outer Coast Transient	13	13	OCT029	OCT043	OCT044	OCT081										-60	1613.22	1.61322	4523.12	4.52312		Yes	Yes
150	2018-10-03	12:00	North/Central California	Monterey Bay	36.7817	-121.897	Oo	Transient	Outer Coast Transient	9	9	OCT031C	OCT044A	OCT081											-442	0	0	8423.97	8.42397		Yes
189	2020-12-19	13:52	North/Central California	Monterey Bay	36.7332	-121.985	Oo	Transient	Outer Coast Transient	8	8	OCT081													-524	299.401	0.299401	11430.7	11.4307		Yes
337	2020-11-30	12:00	North/Central California	Monterey Bay	36.8117	-121.841	Oo	Transient	Outer Coast Transient	9	3	OCT081													-95	1170.19	1.17019	3806.5	3.8065		Yes	Yes
358	2023-05-07	12:18:00 PM	North/Central California	Farallon Islands	37.5922	-123.056	Oo	Transient	Outer Coast Transient	16	16	OCT020	OCT023	OCT034	OCT044	OCT081	OCT103								-615	604.01	0.60401	12015.5	12.0155
393	2022-04-07	12:00:00 PM	North/Central California	Klamath	41.4088	-124.999	Oo	Transient	Outer Coast Transient	5	5														-1669	39367.6	39.3676	74109.7	74.1097
79	2015-11-07	12:52	North/Central California	Monterey Bay	36.8034	-121.898	Oo	Transient	Outer Coast Transient	14	14	OCT044A	OCT050	OCT081											-426	0	0	8882.28	8.88228		Yes
81	2015-12-01	11:03	North/Central California	Monterey Bay	36.7594	-121.969	Oo	Transient	Outer Coast Transient	6	6	OCT103													-748	772.257	0.772257	13815.8	13.8158		Yes
85	2015-12-29	12:23	North/Central California	Monterey Bay	36.6763	-122.124	Oo	Transient	Outer Coast Transient	8	8	OCT081	OCT103												-1637	9396.55	9.39655	15975.8	15.9758		Yes
98	2016-05-07	12:05	North/Central California	Monterey Bay	36.7697	-122.08	Oo	Transient	Outer Coast Transient	20	14	OCT010	OCT040	OCT081											-953	1928.24	1.92824	19429.7	19.4297		Yes
112	2017-05-19	10:06:00	North/Central California	Monterey Bay	36.785	-121.897	Oo	Transient	Outer Coast Transient	7	7	OCT081													-409	0	0	8504.62	8.50462		Yes
138	2018-05-06	12:00	North/Central California	Monterey Bay	36.775	-121.854	Oo	Transient	Outer Coast Transient	13	13	OCT029	OCT043	OCT044	OCT081										-60	1613.22	1.61322	4523.12	4.52312		Yes	Yes
150	2018-10-03	12:00	North/Central California	Monterey Bay	36.7817	-121.897	Oo	Transient	Outer Coast Transient	9	9	OCT031C	OCT044A	OCT081											-442	0	0	8423.97	8.42397		Yes
189	2020-12-19	13:52	North/Central California	Monterey Bay	36.7332	-121.985	Oo	Transient	Outer Coast Transient	8	8	OCT081													-524	299.401	0.299401	11430.7	11.4307		Yes
256	2023-05-30	9:46:00 AM	North/Central California	Big Sur	36.3649	-121.991	Oo	Transient	Outer Coast Transient	6	6	OCT081													-126	1167.9	1.1679	7475.78	7.47578
337	2020-11-30	12:00	North/Central California	Monterey Bay	36.8117	-121.841	Oo	Transient	Outer Coast Transient	9	3	OCT081													-95	1170.19	1.17019	3806.5	3.8065		Yes	Yes
393	2022-04-07	12:00:00 PM	North/Central California	Klamath	41.4088	-124.999	Oo	Transient	Outer Coast Transient	5	5														-1669	39367.6	39.3676	74109.7	74.1097
256	2023-05-30	9:46:00 AM	North/Central California	Big Sur	36.3649	-121.991	Oo	Transient	Outer Coast Transient	6	6	OCT081													-126	1167.9	1.1679	7475.78	7.47578
39	2012-04-15	8:52	North/Central California	Monterey Bay	36.7574	-121.986	Oo	Transient	Outer Coast Transient	10	9	OCT019	OCT081												-666	1600.92	1.60092	14007.1	14.0071		Yes
47	2013-06-10	12:44	North/Central California	Monterey Bay	36.7353	-121.952	Oo	Transient	Outer Coast Transient	2	9	OCT037	OCT038	OCT081											-193	579.893	0.579893	10929	10.929		Yes
79	2015-11-07	12:52	North/Central California	Monterey Bay	36.8034	-121.898	Oo	Transient	Outer Coast Transient	14	14	OCT044A	OCT050	OCT081											-426	0	0	8882.28	8.88228		Yes
81	2015-12-01	11:03	North/Central California	Monterey Bay	36.7594	-121.969	Oo	Transient	Outer Coast Transient	6	6	OCT103													-748	772.257	0.772257	13815.8	13.8158		Yes
85	2015-12-29	12:23	North/Central California	Monterey Bay	36.6763	-122.124	Oo	Transient	Outer Coast Transient	8	8	OCT081	OCT103												-1637	9396.55	9.39655	15975.8	15.9758		Yes
98	2016-05-07	12:05	North/Central California	Monterey Bay	36.7697	-122.08	Oo	Transient	Outer Coast Transient	20	14	OCT010	OCT040	OCT081											-953	1928.24	1.92824	19429.7	19.4297		Yes
150	2018-10-03	12:00	North/Central California	Monterey Bay	36.7817	-121.897	Oo	Transient	Outer Coast Transient	9	9	OCT031C	OCT044A	OCT081											-442	0	0	8423.97	8.42397		Yes
189	2020-12-19	13:52	North/Central California	Monterey Bay	36.7332	-121.985	Oo	Transient	Outer Coast Transient	8	8	OCT081													-524	299.401	0.299401	11430.7	11.4307		Yes
358	2023-05-07	12:18:00 PM	North/Central California	Farallon Islands	37.5922	-123.056	Oo	Transient	Outer Coast Transient	16	16	OCT020	OCT023	OCT034	OCT044	OCT081	OCT103								-615	604.01	0.60401	12015.5	12.0155
393	2022-04-07	12:00:00 PM	North/Central California	Klamath	41.4088	-124.999	Oo	Transient	Outer Coast Transient	5	5														-1669	39367.6	39.3676	74109.7	74.1097
47	2013-06-10	12:44	North/Central California	Monterey Bay	36.7353	-121.952	Oo	Transient	Outer Coast Transient	2	9	OCT037	OCT038	OCT081											-193	579.893	0.579893	10929	10.929		Yes
52	2013-11-02	9:46	North/Central California	Monterey Bay	36.7926	-121.886	Oo	Transient	Outer Coast Transient	5	3	OCT081													-390	0	0	7736.89	7.73689		Yes
79	2015-11-07	12:52	North/Central California	Monterey Bay	36.8034	-121.898	Oo	Transient	Outer Coast Transient	14	14	OCT044A	OCT050	OCT081											-426	0	0	8882.28	8.88228		Yes
81	2015-12-01	11:03	North/Central California	Monterey Bay	36.7594	-121.969	Oo	Transient	Outer Coast Transient	6	6	OCT103													-748	772.257	0.772257	13815.8	13.8158		Yes
85	2015-12-29	12:23	North/Central California	Monterey Bay	36.6763	-122.124	Oo	Transient	Outer Coast Transient	8	8	OCT081	OCT103												-1637	9396.55	9.39655	15975.8	15.9758		Yes
98	2016-05-07	12:05	North/Central California	Monterey Bay	36.7697	-122.08	Oo	Transient	Outer Coast Transient	20	14	OCT010	OCT040	OCT081											-953	1928.24	1.92824	19429.7	19.4297		Yes
112	2017-05-19	10:06:00	North/Central California	Monterey Bay	36.785	-121.897	Oo	Transient	Outer Coast Transient	7	7	OCT081													-409	0	0	8504.62	8.50462		Yes
138	2018-05-06	12:00	North/Central California	Monterey Bay	36.775	-121.854	Oo	Transient	Outer Coast Transient	13	13	OCT029	OCT043	OCT044	OCT081										-60	1613.22	1.61322	4523.12	4.52312		Yes	Yes
150	2018-10-03	12:00	North/Central California	Monterey Bay	36.7817	-121.897	Oo	Transient	Outer Coast Transient	9	9	OCT031C	OCT044A	OCT081											-442	0	0	8423.97	8.42397		Yes
189	2020-12-19	13:52	North/Central California	Monterey Bay	36.7332	-121.985	Oo	Transient	Outer Coast Transient	8	8	OCT081													-524	299.401	0.299401	11430.7	11.4307		Yes
256	2023-05-30	9:46:00 AM	North/Central California	Big Sur	36.3649	-121.991	Oo	Transient	Outer Coast Transient	6	6	OCT081													-126	1167.9	1.1679	7475.78	7.47578
393	2022-04-07	12:00:00 PM	North/Central California	Klamath	41.4088	-124.999	Oo	Transient	Outer Coast Transient	5	5														-1669	39367.6	39.3676	74109.7	74.1097
41	2012-05-03	14:51	North/Central California	Monterey Bay	36.7173	-122.008	Oo	Transient	Outer Coast Transient	11	11	OCT010	OCT025	OCT050	OCT055	OCT084									-1359	2269.87	2.26987	10895.2	10.8952		Yes
194	2021-03-24	9:45	North/Central California	Monterey Bay	36.7926	-121.931	Oo	Transient	Outer Coast Transient	6	6	OCT055	OCT084												-290	0	0	11652.9	11.6529		Yes
195	2021-04-03	10:13	North/Central California	Monterey Bay	36.525	-121.987	Oo	Transient	Outer Coast Transient	7	7	OCT055	OCT084	OCT108											-311	0	0	2986.03	2.98603			Yes
232	2021-11-08	13:45	North/Central California	Monterey Bay	36.7468	-122.056	Oo	Transient	Outer Coast Transient	7	7	OCT055	OCT084	OCT108											-686	3288.91	3.28891	16089.4	16.0894		Yes
258	2023-06-01	12:00:00 PM	North/Central California	Morro Bay	35.3697	-120.943	Oo	Transient	Outer Coast Transient	5	5	OCT084													-81	9127.21	9.12721	6984.18	6.98418
291	2013-05-04	12:00:00	North/Central California	Half Moon Bay	37.3164	-123.071	Oo	Transient	Outer Coast Transient	7	7														-853	9423.42	9.42342	42391	42.391
95	2016-04-17	15:28:00	North/Central California	Monterey Bay	36.6743	-121.922	Oo	Transient	Outer Coast Transient	13	13	OCT030B	OCT060	OCT064	OCT085										-95	6493.05	6.49305	4086.81	4.08681		Yes	Yes
96	2016-04-17	9:45:00	North/Central California	Monterey Bay	36.6826	-121.927	Oo	Transient	Outer Coast Transient	9	9	OCT060	OCT064	OCT085	OCT030B										-92	5691.74	5.69174	5001.1	5.0011		Yes	Yes
111	2017-05-18	10:48:00	North/Central California	Monterey Bay	36.7327	-121.908	Oo	Transient	Outer Coast Transient	12	12	OCT030B	OCT046	OCT060	OCT073	OCT080	OCT085								-92	3248.12	3.24812	8927.76	8.92776		Yes
140	2018-05-08	12:00	North/Central California	Monterey Bay	36.797	-122.008	Oo	Transient	Outer Coast Transient	6	6	OCT085													-566	597.197	0.597197	16947.9	16.9479		Yes
268	2015-06-21	12:37:00	North/Central California	Farallon Islands	37.7275	-123.214	Oo	Transient	Outer Coast Transient	4	4	OCT077	OCT085												-784	2159.26	2.15926	17683.3	17.6833
246	2022-04-17	3:54:00 PM	North/Central California	Monterey Bay	36.7547	-121.998	Oo	Transient	Outer Coast Transient	4	4	OCT085A													-689	2343.43	2.34343	14082.4	14.0824		Yes
246	2022-04-17	3:54:00 PM	North/Central California	Monterey Bay	36.7547	-121.998	Oo	Transient	Outer Coast Transient	4	4	OCT085A													-689	2343.43	2.34343	14082.4	14.0824		Yes
356	2023-04-06	10:00:00 AM	North/Central California	Monterey Bay	36.8214	-121.963	Oo	Transient	Outer Coast Transient	5	5	OCT085													-98	1161.36	1.16136	13331.1	13.3311		Yes
95	2016-04-17	15:28:00	North/Central California	Monterey Bay	36.6743	-121.922	Oo	Transient	Outer Coast Transient	13	13	OCT030B	OCT060	OCT064	OCT085										-95	6493.05	6.49305	4086.81	4.08681		Yes	Yes
96	2016-04-17	9:45:00	North/Central California	Monterey Bay	36.6826	-121.927	Oo	Transient	Outer Coast Transient	9	9	OCT060	OCT064	OCT085	OCT030B										-92	5691.74	5.69174	5001.1	5.0011		Yes	Yes
140	2018-05-08	12:00	North/Central California	Monterey Bay	36.797	-122.008	Oo	Transient	Outer Coast Transient	6	6	OCT085													-566	597.197	0.597197	16947.9	16.9479		Yes
219	2021-09-05	9:30	North/Central California	Point Sur	36.2986	-121.983	Oo	Transient	Outer Coast Transient	5	5	OCT085													-55	5004.12	5.00412	7077.42	7.07742
246	2022-04-17	3:54:00 PM	North/Central California	Monterey Bay	36.7547	-121.998	Oo	Transient	Outer Coast Transient	4	4	OCT085A													-689	2343.43	2.34343	14082.4	14.0824		Yes
268	2015-06-21	12:37:00	North/Central California	Farallon Islands	37.7275	-123.214	Oo	Transient	Outer Coast Transient	4	4	OCT077	OCT085												-784	2159.26	2.15926	17683.3	17.6833
310	2017-01-17	11:36:00	North/Central California	Monterey Bay	36.814	-122.013	Oo	Transient	Outer Coast Transient	4	2														-156	604.539	0.604539	15001.6	15.0016		Yes
356	2023-04-06	10:00:00 AM	North/Central California	Monterey Bay	36.8214	-121.963	Oo	Transient	Outer Coast Transient	5	5	OCT085													-98	1161.36	1.16136	13331.1	13.3311		Yes
320	2018-05-07	10:09:00	North/Central California	Monterey Bay	36.8378	-121.958	Oo	Transient	Outer Coast Transient	23	23	OCT016B	OCT019	OCT030	OCT030B	OCT031C	OCT044A	OCT060	OCT064	OCT085					-120	2403.36	2.40336	12004	12.004		Yes
111	2017-05-18	10:48:00	North/Central California	Monterey Bay	36.7327	-121.908	Oo	Transient	Outer Coast Transient	12	12	OCT030B	OCT046	OCT060	OCT073	OCT080	OCT085								-92	3248.12	3.24812	8927.76	8.92776		Yes
93	2016-04-11	11:00:00	North/Central California	Monterey Bay	36.7702	-122.016	Oo	Transient	Outer Coast Transient	7	9	OCT028	OCT029	OCT087	OCT088										-739	3540.91	3.54091	16317.7	16.3177		Yes
93	2016-04-11	11:00:00	North/Central California	Monterey Bay	36.7702	-122.016	Oo	Transient	Outer Coast Transient	7	9	OCT028	OCT029	OCT087	OCT088										-739	3540.91	3.54091	16317.7	16.3177		Yes
93	2016-04-11	11:00:00	North/Central California	Monterey Bay	36.7702	-122.016	Oo	Transient	Outer Coast Transient	7	9	OCT028	OCT029	OCT087	OCT088										-739	3540.91	3.54091	16317.7	16.3177		Yes
102	2016-06-06	12:11	North/Central California	Monterey Bay	36.5424	-122.049	Oo	Transient	Outer Coast Transient	6	6	OCT038	OCT089												-749	1999.17	1.99917	6909.58	6.90958
102	2016-06-06	12:11	North/Central California	Monterey Bay	36.5424	-122.049	Oo	Transient	Outer Coast Transient	6	6	OCT038	OCT089												-749	1999.17	1.99917	6909.58	6.90958
114	2017-05-27	10:57	North/Central California	Monterey Bay	36.6802	-121.976	Oo	Transient	Outer Coast Transient	20	14	OCT029	OCT030	OCT031B	OCT043	OCT060	OCT090	OCT091							-109	2314.69	2.31469	5874.69	5.87469		Yes
353	2022-05-28	2:00:00 PM	North/Central California	Farallon Islands	37.692	-123	Oo	Transient	Outer Coast Transient	4	4	OCT090													-18	7243.53	7.24353	1144.6	1.1446			Yes
267	2015-06-08	15:50	North/Central California	Kenny, California	39.8845	-124.132	Oo	Transient	Outer Coast Transient	36	34	T036	T036A	T099	T124D	OCT016B	OCT028	OCT040	OCT047	OCT064	OCT090	OCT500	OCT501	OCT502	-200	0	0	15136.3	15.1363
114	2017-05-27	10:57	North/Central California	Monterey Bay	36.6802	-121.976	Oo	Transient	Outer Coast Transient	20	14	OCT029	OCT030	OCT031B	OCT043	OCT060	OCT090	OCT091							-109	2314.69	2.31469	5874.69	5.87469		Yes
353	2022-05-28	2:00:00 PM	North/Central California	Farallon Islands	37.692	-123	Oo	Transient	Outer Coast Transient	4	4	OCT090													-18	7243.53	7.24353	1144.6	1.1446			Yes
127	2018-03-18	12:29:00	North/Central California	Monterey Bay	36.6576	-122.019	Oo	Transient	Outer Coast Transient	9	9	OCT030	OCT030B	OCT060	OCT092	OCT093									-260	0	0	7099.13	7.09913		Yes
174	2019-09-12	11:36-11:58	North/Central California	Point Lobos	36.4897	-122.004	Oo	Transient	Outer Coast Transient	3	3	OCT008	OCT092												-186	291.137	0.291137	5168.56	5.16856			Yes
199	2021-04-17	10:18	North/Central California	Monterey Bay	36.7558	-121.958	Oo	Transient	Outer Coast Transient	22	24	OCT016B	OCT019	OCT028	OCT030B	OCT031C	OCT044	OCT044A	OCT092	OCT108					-270	0	0	13254.9	13.2549		Yes
202	2021-04-21	15:37-22:39	North/Central California	Monterey Bay	36.6346	-122.009	Oo	Transient	Outer Coast Transient	5	4	OCT092	OCT112												-117	1275.42	1.27542	4752.17	4.75217		Yes	Yes
273	2020-01-23	15:00:00	North/Central California	Point Arena Lighthouse	38.9602	-123.749	Oo	Transient	Outer Coast Transient	9	3	OCT008	OCT092												-19	16223.7	16.2237	1019.97	1.01997			Yes
318	2018-05-02	9:08:00	North/Central California	Monterey Bay	36.8183	-121.893	Oo	Transient	Outer Coast Transient	10	10	OCT030	OCT030B	OCT035	OCT060	OCT092									-84	1192.9	1.1929	7910.94	7.91094		Yes
254	2023-03-30	10:35:00 AM	North/Central California	Monterey Bay	36.7331	-121.935	Oo	Transient	Outer Coast Transient	17	17	OCT008	OCT019	OCT030B	OCT031C	OCT032	OCT036	OCT060	OCT063	OCT092					-107	2049.53	2.04953	10608.2	10.6082		Yes
127	2018-03-18	12:29:00	North/Central California	Monterey Bay	36.6576	-122.019	Oo	Transient	Outer Coast Transient	9	9	OCT030	OCT030B	OCT060	OCT092	OCT093									-260	0	0	7099.13	7.09913		Yes
302	2015-07-31	12:00:00	North/Central California	Monterey Bay	36.8076	-121.818	Oo	Transient	Outer Coast Transient	3	3	OCT095	OCT096												-48	2081.98	2.08198	2145.16	2.14516		Yes	Yes
302	2015-07-31	12:00:00	North/Central California	Monterey Bay	36.8076	-121.818	Oo	Transient	Outer Coast Transient	3	3	OCT095	OCT096												-48	2081.98	2.08198	2145.16	2.14516		Yes	Yes
65	2015-07-18	10:28:00	North/Central California	Monterey Bay	36.7607	-121.859	Oo	Transient	Outer Coast Transient	4	4	OCT098	OCT099	OCT102											-73	2456.4	2.4564	4604.34	4.60434		Yes	Yes
301	2015-07-31	15:00:00	North/Central California	Monterey Bay	36.8096	-121.894	Oo	Transient	Outer Coast Transient	6	6	OCT098													-108	444.832	0.444832	8316.85	8.31685		Yes
65	2015-07-18	10:28:00	North/Central California	Monterey Bay	36.7607	-121.859	Oo	Transient	Outer Coast Transient	4	4	OCT098	OCT099	OCT102											-73	2456.4	2.4564	4604.34	4.60434		Yes	Yes
301	2015-07-31	15:00:00	North/Central California	Monterey Bay	36.8096	-121.894	Oo	Transient	Outer Coast Transient	6	6	OCT098													-108	444.832	0.444832	8316.85	8.31685		Yes
301	2015-07-31	15:00:00	North/Central California	Monterey Bay	36.8096	-121.894	Oo	Transient	Outer Coast Transient	6	6	OCT098													-108	444.832	0.444832	8316.85	8.31685		Yes
301	2015-07-31	15:00:00	North/Central California	Monterey Bay	36.8096	-121.894	Oo	Transient	Outer Coast Transient	6	6	OCT098													-108	444.832	0.444832	8316.85	8.31685		Yes
65	2015-07-18	10:28:00	North/Central California	Monterey Bay	36.7607	-121.859	Oo	Transient	Outer Coast Transient	4	4	OCT098	OCT099	OCT102											-73	2456.4	2.4564	4604.34	4.60434		Yes	Yes
301	2015-07-31	15:00:00	North/Central California	Monterey Bay	36.8096	-121.894	Oo	Transient	Outer Coast Transient	6	6	OCT098													-108	444.832	0.444832	8316.85	8.31685		Yes
81	2015-12-01	11:03	North/Central California	Monterey Bay	36.7594	-121.969	Oo	Transient	Outer Coast Transient	6	6	OCT103													-748	772.257	0.772257	13815.8	13.8158		Yes
85	2015-12-29	12:23	North/Central California	Monterey Bay	36.6763	-122.124	Oo	Transient	Outer Coast Transient	8	8	OCT081	OCT103												-1637	9396.55	9.39655	15975.8	15.9758		Yes
166	2019-06-11	12:00	North/Central California	Monterey Bay	36.7814	-121.857	Oo	Transient	Outer Coast Transient	5	4	OCT103													-108	600.641	0.600641	4982.28	4.98228		Yes	Yes
212	2021-05-24	10:27	North/Central California	Carmel Bay	36.5509	-121.962	Oo	Transient	Outer Coast Transient	4	4	OCT103													-106	473.912	0.473912	879.258	0.879258			Yes
305	2015-11-12	12:59	North/Central California	Monterey Bay	36.8276	-121.989	Oo	Transient	Outer Coast Transient	9	9	OCT038	OCT042	OCT103											-160	337.446	0.337446	14052.8	14.0528		Yes
358	2023-05-07	12:18:00 PM	North/Central California	Farallon Islands	37.5922	-123.056	Oo	Transient	Outer Coast Transient	16	16	OCT020	OCT023	OCT034	OCT044	OCT081	OCT103								-615	604.01	0.60401	12015.5	12.0155
81	2015-12-01	11:03	North/Central California	Monterey Bay	36.7594	-121.969	Oo	Transient	Outer Coast Transient	6	6	OCT103													-748	772.257	0.772257	13815.8	13.8158		Yes
85	2015-12-29	12:23	North/Central California	Monterey Bay	36.6763	-122.124	Oo	Transient	Outer Coast Transient	8	8	OCT081	OCT103												-1637	9396.55	9.39655	15975.8	15.9758		Yes
166	2019-06-11	12:00	North/Central California	Monterey Bay	36.7814	-121.857	Oo	Transient	Outer Coast Transient	5	4	OCT103													-108	600.641	0.600641	4982.28	4.98228		Yes	Yes
212	2021-05-24	10:27	North/Central California	Carmel Bay	36.5509	-121.962	Oo	Transient	Outer Coast Transient	4	4	OCT103													-106	473.912	0.473912	879.258	0.879258			Yes
253	2023-03-25	12:00:00 PM	North/Central California	Monterey Bay	36.65	-121.947	Oo	Transient	Outer Coast Transient	3	3														-57	6093.58	6.09358	1632.15	1.63215		Yes	Yes
305	2015-11-12	12:59	North/Central California	Monterey Bay	36.8276	-121.989	Oo	Transient	Outer Coast Transient	9	9	OCT038	OCT042	OCT103											-160	337.446	0.337446	14052.8	14.0528		Yes
358	2023-05-07	12:18:00 PM	North/Central California	Farallon Islands	37.5922	-123.056	Oo	Transient	Outer Coast Transient	16	16	OCT020	OCT023	OCT034	OCT044	OCT081	OCT103								-615	604.01	0.60401	12015.5	12.0155
212	2021-05-24	10:27	North/Central California	Carmel Bay	36.5509	-121.962	Oo	Transient	Outer Coast Transient	4	4	OCT103													-106	473.912	0.473912	879.258	0.879258			Yes
253	2023-03-25	12:00:00 PM	North/Central California	Monterey Bay	36.65	-121.947	Oo	Transient	Outer Coast Transient	3	3														-57	6093.58	6.09358	1632.15	1.63215		Yes	Yes
358	2023-05-07	12:18:00 PM	North/Central California	Farallon Islands	37.5922	-123.056	Oo	Transient	Outer Coast Transient	16	16	OCT020	OCT023	OCT034	OCT044	OCT081	OCT103								-615	604.01	0.60401	12015.5	12.0155
125	2018-02-17	14:54	North/Central California	Monterey Bay	36.7882	-122.001	Oo	Transient	Outer Coast Transient	20	9	OCT032	OCT036	OCT038	OCT104										-574	1379.57	1.37957	17584.5	17.5845		Yes
125	2018-02-17	14:54	North/Central California	Monterey Bay	36.7882	-122.001	Oo	Transient	Outer Coast Transient	20	9	OCT032	OCT036	OCT038	OCT104										-574	1379.57	1.37957	17584.5	17.5845		Yes
252	2023-02-18	11:30:00 AM	North/Central California	Monterey Bay	36.5661	-122.02	Oo	Transient	Outer Coast Transient	5	5														-662	604.649	0.604649	3430.58	3.43058			Yes
125	2018-02-17	14:54	North/Central California	Monterey Bay	36.7882	-122.001	Oo	Transient	Outer Coast Transient	20	9	OCT032	OCT036	OCT038	OCT104										-574	1379.57	1.37957	17584.5	17.5845		Yes
252	2023-02-18	11:30:00 AM	North/Central California	Monterey Bay	36.5661	-122.02	Oo	Transient	Outer Coast Transient	5	5														-662	604.649	0.604649	3430.58	3.43058			Yes
252	2023-02-18	11:30:00 AM	North/Central California	Monterey Bay	36.5661	-122.02	Oo	Transient	Outer Coast Transient	5	5														-662	604.649	0.604649	3430.58	3.43058			Yes
125	2018-02-17	14:54	North/Central California	Monterey Bay	36.7882	-122.001	Oo	Transient	Outer Coast Transient	20	9	OCT032	OCT036	OCT038	OCT104										-574	1379.57	1.37957	17584.5	17.5845		Yes
252	2023-02-18	11:30:00 AM	North/Central California	Monterey Bay	36.5661	-122.02	Oo	Transient	Outer Coast Transient	5	5														-662	604.649	0.604649	3430.58	3.43058			Yes
186	2020-11-18	13:42	North/Central California	Monterey Bay	36.7967	-121.885	Oo	Transient	Outer Coast Transient	5	5	OCT108													-395	0	0	7662.38	7.66238		Yes
190	2020-12-24	17:58	North/Central California	Monterey Bay	36.7565	-121.999	Oo	Transient	Outer Coast Transient	5	5	OCT108													-689	2343.43	2.34343	14299.5	14.2995		Yes
195	2021-04-03	10:13	North/Central California	Monterey Bay	36.525	-121.987	Oo	Transient	Outer Coast Transient	7	7	OCT055	OCT084	OCT108											-311	0	0	2986.03	2.98603			Yes
196	2021-04-04	10:13	North/Central California	Monterey Bay	36.6388	-122.034	Oo	Transient	Outer Coast Transient	5	5	OCT108													-641	444.998	0.444998	6916.34	6.91634		Yes
199	2021-04-17	10:18	North/Central California	Monterey Bay	36.7558	-121.958	Oo	Transient	Outer Coast Transient	22	24	OCT016B	OCT019	OCT028	OCT030B	OCT031C	OCT044	OCT044A	OCT092	OCT108					-270	0	0	13254.9	13.2549		Yes
204	2021-04-23	9:33	North/Central California	Monterey Bay	36.7946	-121.902	Oo	Transient	Outer Coast Transient	15	15	OCT030B	OCT044	OCT044A	OCT108										-448	0	0	9132.61	9.13261		Yes
205	2021-04-24	12:00	North/Central California	Monterey Bay	36.8006	-121.904	Oo	Transient	Outer Coast Transient	15	15	OCT030B	OCT044	OCT044A	OCT108										-412	0	0	9404.26	9.40426		Yes
231	2021-11-04	12:00	North/Central California	Monterey Bay	36.7935	-121.932	Oo	Transient	Outer Coast Transient	5	5														-290	0	0	11766.4	11.7664		Yes
232	2021-11-08	13:45	North/Central California	Monterey Bay	36.7468	-122.056	Oo	Transient	Outer Coast Transient	7	7	OCT055	OCT084	OCT108											-686	3288.91	3.28891	16089.4	16.0894		Yes
233	2021-12-10	13:12	North/Central California	Monterey Bay	36.69	-122.032	Oo	Transient	Outer Coast Transient	5	5	OCT108													-1235	1981.16	1.98116	10262.6	10.2626		Yes
339	2021-04-25	12:00	North/Central California	Monterey Bay	36.8163	-121.925	Oo	Transient	Outer Coast Transient	15	15	OCT030B	OCT044	OCT044A	OCT108										-83	1195.88	1.19588	10528.4	10.5284		Yes
340	2021-04-26	12:00	North/Central California	Monterey Bay	36.8078	-121.981	Oo	Transient	Outer Coast Transient	15	15	OCT030B	OCT044	OCT044A	OCT108										-289	0	0	15372.8	15.3728		Yes
213	2021-06-24	12:00	North/Central California	Carmel Bay	36.558	-122.012	Oo	Transient	Outer Coast Transient	4	4	OCT111													-712	749.491	0.749491	3165.2	3.1652			Yes
229	2021-10-20	10:57	North/Central California	Monterey Bay	36.6259	-122.008	Oo	Transient	Outer Coast Transient	2	2														-114	1124.48	1.12448	4209.32	4.20932		Yes	Yes
213	2021-06-24	12:00	North/Central California	Carmel Bay	36.558	-122.012	Oo	Transient	Outer Coast Transient	4	4	OCT111													-712	749.491	0.749491	3165.2	3.1652			Yes
213	2021-06-24	12:00	North/Central California	Carmel Bay	36.558	-122.012	Oo	Transient	Outer Coast Transient	4	4	OCT111													-712	749.491	0.749491	3165.2	3.1652			Yes
202	2021-04-21	15:37-22:39	North/Central California	Monterey Bay	36.6346	-122.009	Oo	Transient	Outer Coast Transient	5	4	OCT092	OCT112												-117	1275.42	1.27542	4752.17	4.75217		Yes	Yes
202	2021-04-21	15:37-22:39	North/Central California	Monterey Bay	36.6346	-122.009	Oo	Transient	Outer Coast Transient	5	4	OCT092	OCT112												-117	1275.42	1.27542	4752.17	4.75217		Yes	Yes
267	2015-06-08	15:50	North/Central California	Kenny, California	39.8845	-124.132	Oo	Transient	Outer Coast Transient	36	34	T036	T036A	T099	T124D	OCT016B	OCT028	OCT040	OCT047	OCT064	OCT090	OCT500	OCT501	OCT502	-200	0	0	15136.3	15.1363
267	2015-06-08	15:50	North/Central California	Kenny, California	39.8845	-124.132	Oo	Transient	Outer Coast Transient	36	34	T036	T036A	T099	T124D	OCT016B	OCT028	OCT040	OCT047	OCT064	OCT090	OCT500	OCT501	OCT502	-200	0	0	15136.3	15.1363
267	2015-06-08	15:50	North/Central California	Kenny, California	39.8845	-124.132	Oo	Transient	Outer Coast Transient	36	34	T036	T036A	T099	T124D	OCT016B	OCT028	OCT040	OCT047	OCT064	OCT090	OCT500	OCT501	OCT502	-200	0	0	15136.3	15.1363
334	2019-08-24	17:18	North/Central California	Half Moon Bay	37.4506	-122.606	Oo	Transient	Outer Coast Transient	2	2	OCT505													-60	23474.1	23.4741	10171.1	10.1711
275	2020-09-27	12:15	North/Central California	Bodega Canyon	38.2386	-123.554	Oo	Transient	Outer Coast Transient	6	3														-516	709.028	0.709028	40123.4	40.1234
420	2023-04-15	10:00:00 AM	North/Central California	Crescent City (Sain George Reef)	41.8101	-124.325	Oo	Transient	Inner Coast Transient	4	4	T073C	OCT516												-10	12934.8	12.9348	6054.93	6.05493
267	2015-06-08	15:50	North/Central California	Kenny, California	39.8845	-124.132	Oo	Transient	Inner Coast Transient	36	34	T036	T036A	T099	T124D	OCT016B	OCT028	OCT040	OCT047	OCT064	OCT090	OCT500	OCT501	OCT502	-200	0	0	15136.3	15.1363
169	2019-06-17	12:08-15:09	North/Central California	Monterey Bay	36.716	-121.837	Oo	Transient	Inner Coast Transient	8	8	T037													-35	7503.19	7.50319	2566.37	2.56637		Yes	Yes
169	2019-06-17	12:08-15:09	North/Central California	Monterey Bay	36.716	-121.837	Oo	Transient	Inner Coast Transient	8	8	T037													-35	7503.19	7.50319	2566.37	2.56637		Yes	Yes
267	2015-06-08	15:50	North/Central California	Kenny, California	39.8845	-124.132	Oo	Transient	Inner Coast Transient	36	34	T036	T036A	T099	T124D	OCT016B	OCT028	OCT040	OCT047	OCT064	OCT090	OCT500	OCT501	OCT502	-200	0	0	15136.3	15.1363
267	2015-06-08	15:50	North/Central California	Kenny, California	39.8845	-124.132	Oo	Transient	Inner Coast Transient	36	34	T036	T036A	T099	T124D	OCT016B	OCT028	OCT040	OCT047	OCT064	OCT090	OCT500	OCT501	OCT502	-200	0	0	15136.3	15.1363
276	2023-05-21	5:01:00 PM	North/Central California	Eureka	40.7604	-124.234	Oo	Transient	Inner Coast Transient	5	5														-11	18073.8	18.0738	801.441	0.801441			Yes
267	2015-06-08	15:50	North/Central California	Kenny, California	39.8845	-124.132	Oo	Transient	Inner Coast Transient	36	34	T036	T036A	T099	T124D	OCT016B	OCT028	OCT040	OCT047	OCT064	OCT090	OCT500	OCT501	OCT502	-200	0	0	15136.3	15.1363
276	2023-05-21	5:01:00 PM	North/Central California	Eureka	40.7604	-124.234	Oo	Transient	Inner Coast Transient	5	5														-11	18073.8	18.0738	801.441	0.801441			Yes
276	2023-05-21	5:01:00 PM	North/Central California	Eureka	40.7604	-124.234	Oo	Transient	Inner Coast Transient	5	5														-11	18073.8	18.0738	801.441	0.801441			Yes
267	2015-06-08	15:50	North/Central California	Kenny, California	39.8845	-124.132	Oo	Transient	Inner Coast Transient	36	34	T036	T036A	T099	T124D	OCT016B	OCT028	OCT040	OCT047	OCT064	OCT090	OCT500	OCT501	OCT502	-200	0	0	15136.3	15.1363
267	2015-06-08	15:50	North/Central California	Kenny, California	39.8845	-124.132	Oo	Transient	Inner Coast Transient	36	34	T036	T036A	T099	T124D	OCT016B	OCT028	OCT040	OCT047	OCT064	OCT090	OCT500	OCT501	OCT502	-200	0	0	15136.3	15.1363
276	2023-05-21	5:01:00 PM	North/Central California	Eureka	40.7604	-124.234	Oo	Transient	Inner Coast Transient	5	5														-11	18073.8	18.0738	801.441	0.801441			Yes
269	2017-12-18	17:00	North/Central California	Mendocino (Big River Bay)	39.2948	-123.806	Oo	Transient	Inner Coast Transient	7	2	T137													-24	12586.3	12.5863	978.293	0.978293			Yes
267	2015-06-08	15:50	North/Central California	Kenny, California	39.8845	-124.132	Oo	Transient	Inner Coast Transient	36	34	T036	T036A	T099	T124D	OCT016B	OCT028	OCT040	OCT047	OCT064	OCT090	OCT500	OCT501	OCT502	-200	0	0	15136.3	15.1363
267	2015-06-08	15:50	North/Central California	Kenny, California	39.8845	-124.132	Oo	Transient	Inner Coast Transient	36	34	T036	T036A	T099	T124D	OCT016B	OCT028	OCT040	OCT047	OCT064	OCT090	OCT500	OCT501	OCT502	-200	0	0	15136.3	15.1363
269	2017-12-18	17:00	North/Central California	Mendocino (Big River Bay)	39.2948	-123.806	Oo	Transient	Inner Coast Transient	7	2	T137													-24	12586.3	12.5863	978.293	0.978293			Yes
267	2015-06-08	15:50	North/Central California	Kenny, California	39.8845	-124.132	Oo	Transient	Inner Coast Transient	36	34	T036	T036A	T099	T124D	OCT016B	OCT028	OCT040	OCT047	OCT064	OCT090	OCT500	OCT501	OCT502	-200	0	0	15136.3	15.1363
169	2019-06-17	12:08-15:09	North/Central California	Monterey Bay	36.716	-121.837	Oo	Transient	Inner Coast Transient	8	8	T037													-35	7503.19	7.50319	2566.37	2.56637		Yes	Yes
271	2019-05-30	12:00:00	North/Central California	Fort Bragg	39.4409	-123.846	Oo	Transient	Inner Coast Transient	6	6														-67	10404.4	10.4044	2504.79	2.50479			Yes
271	2019-05-30	12:00:00	North/Central California	Fort Bragg	39.4409	-123.846	Oo	Transient	Inner Coast Transient	6	6														-67	10404.4	10.4044	2504.79	2.50479			Yes
271	2019-05-30	12:00:00	North/Central California	Fort Bragg	39.4409	-123.846	Oo	Transient	Inner Coast Transient	6	6														-67	10404.4	10.4044	2504.79	2.50479			Yes
271	2019-05-30	12:00:00	North/Central California	Fort Bragg	39.4409	-123.846	Oo	Transient	Inner Coast Transient	6	6														-67	10404.4	10.4044	2504.79	2.50479			Yes
271	2019-05-30	12:00:00	North/Central California	Fort Bragg	39.4409	-123.846	Oo	Transient	Inner Coast Transient	6	6														-67	10404.4	10.4044	2504.79	2.50479			Yes
169	2019-06-17	12:08-15:09	North/Central California	Monterey Bay	36.716	-121.837	Oo	Transient	Inner Coast Transient	8	8	T037													-35	7503.19	7.50319	2566.37	2.56637		Yes	Yes
169	2019-06-17	12:08-15:09	North/Central California	Monterey Bay	36.716	-121.837	Oo	Transient	Inner Coast Transient	8	8	T037													-35	7503.19	7.50319	2566.37	2.56637		Yes	Yes
169	2019-06-17	12:08-15:09	North/Central California	Monterey Bay	36.716	-121.837	Oo	Transient	Inner Coast Transient	8	8	T037													-35	7503.19	7.50319	2566.37	2.56637		Yes	Yes
169	2019-06-17	12:08-15:09	North/Central California	Monterey Bay	36.716	-121.837	Oo	Transient	Inner Coast Transient	8	8	T037													-35	7503.19	7.50319	2566.37	2.56637		Yes	Yes
259	2023-06-05	11:00:00 AM	North/Central California	Monterey Bay	36.7419	-121.824	Oo	Transient	Inner Coast Transient	4	4														-15	5513.07	5.51307	1523.69	1.52369		Yes	Yes
260	2023-06-07	11:05:00 AM	North/Central California	Monterey Bay	36.5666	-121.988	Oo	Transient	Inner Coast Transient	4	4														-223	0	0	1017.37	1.01737			Yes
259	2023-06-05	11:00:00 AM	North/Central California	Monterey Bay	36.7419	-121.824	Oo	Transient	Inner Coast Transient	4	4														-15	5513.07	5.51307	1523.69	1.52369		Yes	Yes
260	2023-06-07	11:05:00 AM	North/Central California	Monterey Bay	36.5666	-121.988	Oo	Transient	Inner Coast Transient	4	4														-223	0	0	1017.37	1.01737			Yes
259	2023-06-05	11:00:00 AM	North/Central California	Monterey Bay	36.7419	-121.824	Oo	Transient	Inner Coast Transient	4	4														-15	5513.07	5.51307	1523.69	1.52369		Yes	Yes
260	2023-06-07	11:05:00 AM	North/Central California	Monterey Bay	36.5666	-121.988	Oo	Transient	Inner Coast Transient	4	4														-223	0	0	1017.37	1.01737			Yes
420	2023-04-15	10:00:00 AM	North/Central California	Crescent City (Sain George Reef)	41.8101	-124.325	Oo	Transient	Inner Coast Transient	4	4	T073C	OCT516												-10	12934.8	12.9348	6054.93	6.05493
420	2023-04-15	10:00:00 AM	North/Central California	Crescent City (Sain George Reef)	41.8101	-124.325	Oo	Transient	Inner Coast Transient	4	4	T073C	OCT516												-10	12934.8	12.9348	6054.93	6.05493
267	2015-06-08	15:50	North/Central California	Kenny, California	39.8845	-124.132	Oo	Transient	Inner Coast Transient	36	34	T036	T036A	T099	T124D	OCT016B	OCT028	OCT040	OCT047	OCT064	OCT090	OCT500	OCT501	OCT502	-200	0	0	15136.3	15.1363
272	2019-06-12	9:45-10:20	North/Central California	Eureka	40.8339	-124.253	Oo	Transient	Inner Coast Transient	4	4														-44	13822.1	13.8221	4884.73	4.88473			Yes
272	2019-06-12	9:45-10:20	North/Central California	Eureka	40.8339	-124.253	Oo	Transient	Inner Coast Transient	4	4														-44	13822.1	13.8221	4884.73	4.88473			Yes
267	2015-06-08	15:50	North/Central California	Kenny, California	39.8845	-124.132	Oo	Transient	Inner Coast Transient	36	34	T036	T036A	T099	T124D	OCT016B	OCT028	OCT040	OCT047	OCT064	OCT090	OCT500	OCT501	OCT502	-200	0	0	15136.3	15.1363
272	2019-06-12	9:45-10:20	North/Central California	Eureka	40.8339	-124.253	Oo	Transient	Inner Coast Transient	4	4														-44	13822.1	13.8221	4884.73	4.88473			Yes
267	2015-06-08	15:50	North/Central California	Kenny, California	39.8845	-124.132	Oo	Transient	Inner Coast Transient	36	34	T036	T036A	T099	T124D	OCT016B	OCT028	OCT040	OCT047	OCT064	OCT090	OCT500	OCT501	OCT502	-200	0	0	15136.3	15.1363
267	2015-06-08	15:50	North/Central California	Kenny, California	39.8845	-124.132	Oo	Transient	Inner Coast Transient	36	34	T036	T036A	T099	T124D	OCT016B	OCT028	OCT040	OCT047	OCT064	OCT090	OCT500	OCT501	OCT502	-200	0	0	15136.3	15.1363
267	2015-06-08	15:50	North/Central California	Kenny, California	39.8845	-124.132	Oo	Transient	Inner Coast Transient	36	34	T036	T036A	T099	T124D	OCT016B	OCT028	OCT040	OCT047	OCT064	OCT090	OCT500	OCT501	OCT502	-200	0	0	15136.3	15.1363
267	2015-06-08	15:50	North/Central California	Kenny, California	39.8845	-124.132	Oo	Transient	Inner Coast Transient	36	34	T036	T036A	T099	T124D	OCT016B	OCT028	OCT040	OCT047	OCT064	OCT090	OCT500	OCT501	OCT502	-200	0	0	15136.3	15.1363
267	2015-06-08	15:50	North/Central California	Kenny, California	39.8845	-124.132	Oo	Transient	Inner Coast Transient	36	34	T036	T036A	T099	T124D	OCT016B	OCT028	OCT040	OCT047	OCT064	OCT090	OCT500	OCT501	OCT502	-200	0	0	15136.3	15.1363
269	2017-12-18	17:00	North/Central California	Mendocino (Big River Bay)	39.2948	-123.806	Oo	Transient	Inner Coast Transient	7	2	T137													-24	12586.3	12.5863	978.293	0.978293			Yes
269	2017-12-18	17:00	North/Central California	Mendocino (Big River Bay)	39.2948	-123.806	Oo	Transient	Inner Coast Transient	7	2	T137													-24	12586.3	12.5863	978.293	0.978293			Yes
269	2017-12-18	17:00	North/Central California	Mendocino (Big River Bay)	39.2948	-123.806	Oo	Transient	Inner Coast Transient	7	2	T137													-24	12586.3	12.5863	978.293	0.978293			Yes
269	2017-12-18	17:00	North/Central California	Mendocino (Big River Bay)	39.2948	-123.806	Oo	Transient	Inner Coast Transient	7	2	T137													-24	12586.3	12.5863	978.293	0.978293			Yes
158	2019-04-24	10:10-11:13	North/Central California	Monterey Bay	36.7992	-121.853	Oo	Transient	Inner Coast Transient	4	4														-281	0	0	4882.8	4.8828		Yes	Yes
158	2019-04-24	10:10-11:13	North/Central California	Monterey Bay	36.7992	-121.853	Oo	Transient	Inner Coast Transient	4	4														-281	0	0	4882.8	4.8828		Yes	Yes
158	2019-04-24	10:10-11:13	North/Central California	Monterey Bay	36.7992	-121.853	Oo	Transient	Inner Coast Transient	4	4														-281	0	0	4882.8	4.8828		Yes	Yes
265	2008-09-16	12:00	North/Central California	Northern California	38.486	-124.336	Oo	Transient	Outer Coast Transient	1	1														-3572	50142.4	50.1424	71247.5	71.2475
290	2013-02-14	12:00:00	North/Central California	Monterey Bay	36.8078	-121.824	Oo	Transient	Outer Coast Transient	2	1														-46	1793.17	1.79317	2579.97	2.57997		Yes	Yes
8	2008-05-14	10:19	North/Central California	Monterey Bay	36.7013	-121.925	Oo	Transient	Outer Coast Transient	14	13	OCT025	OCT031	OCT050	OCT056	OCT064									-95	4962.3	4.9623	7078.14	7.07814		Yes
56	2014-04-14	13:51	North/Central California	Monterey Bay	36.743	-121.837	Oo	Transient	Outer Coast Transient	28	28	OCT014	OCT019	OCT030	OCT037	OCT043	OCT044	OCT060	OCT064						-27	5085.86	5.08586	2589.23	2.58923		Yes	Yes
58	2014-04-20	11:00	North/Central California	Monterey Bay	36.7343	-121.976	Oo	Transient	Outer Coast Transient	12	12	OCT030	OCT031B	OCT037	OCT038										-282	0	0	11298.3	11.2983		Yes
93	2016-04-11	11:00:00	North/Central California	Monterey Bay	36.7702	-122.016	Oo	Transient	Outer Coast Transient	7	9	OCT028	OCT029	OCT087	OCT088										-739	3540.91	3.54091	16317.7	16.3177		Yes
108	2017-04-22	9:38:00	North/Central California	Monterey Bay	36.7	-121.917	Oo	Transient	Outer Coast Transient	15	15	OCT028	OCT030	OCT030B	OCT031B	OCT043	OCT060								-94	5516.09	5.51609	6975.61	6.97561		Yes
135	2018-04-22	9:52:00	North/Central California	Monterey Bay	36.75	-121.883	Oo	Transient	Outer Coast Transient	8	8	OCT028	OCT029	OCT031C	OCT044A										-79	1782.91	1.78291	6697.67	6.69767		Yes
138	2018-05-06	12:00	North/Central California	Monterey Bay	36.775	-121.854	Oo	Transient	Outer Coast Transient	13	13	OCT029	OCT043	OCT044	OCT081										-60	1613.22	1.61322	4523.12	4.52312		Yes	Yes
163	2019-05-30	12:15:00	North/Central California	Monterey Bay	36.7608	-122.026	Oo	Transient	Outer Coast Transient	5	5	OCT029	OCT031B	OCT071											-1017	3145.96	3.14596	15813.4	15.8134		Yes
199	2021-04-17	10:18	North/Central California	Monterey Bay	36.7558	-121.958	Oo	Transient	Outer Coast Transient	22	24	OCT016B	OCT019	OCT028	OCT030B	OCT031C	OCT044	OCT044A	OCT092	OCT108					-270	0	0	13254.9	13.2549		Yes
208	2021-04-29	0:00	North/Central California	Carmel Bay	36.5527	-121.944	Oo	Transient	Outer Coast Transient	3	3														-22	394.569	0.394569	835.136	0.835136			Yes
209	2021-04-30	11:19	North/Central California	Monterey Bay	36.6971	-121.967	Oo	Transient	Outer Coast Transient	3	3	OCT029													-103	1498.81	1.49881	7133.66	7.13366		Yes
210	2021-05-04	11:46	North/Central California	Monterey Bay	36.7863	-121.981	Oo	Transient	Outer Coast Transient	12	12	OCT029	OCT041	OCT043A											-556	977.112	0.977112	15849.1	15.8491		Yes
267	2015-06-08	15:50	North/Central California	Kenny, California	39.8845	-124.132	Oo	Transient	Outer Coast Transient	36	34	T036	T036A	T099	T124D	OCT016B	OCT028	OCT040	OCT047	OCT064	OCT090	OCT500	OCT501	OCT502	-200	0	0	15136.3	15.1363
311	2017-04-21	15:08:00	North/Central California	Monterey Bay	36.8311	-121.975	Oo	Transient	Outer Coast Transient	27	26	OCT030	OCT030B	OCT031B	OCT031C	OCT041	OCT043	OCT044A	OCT064						-120	1057.36	1.05736	13630.1	13.6301		Yes
356	2023-04-06	10:00:00 AM	North/Central California	Monterey Bay	36.8214	-121.963	Oo	Transient	Outer Coast Transient	5	5	OCT085													-98	1161.36	1.16136	13331.1	13.3311		Yes
32	2011-04-20	10:55	North/Central California	Monterey Bay	36.7835	-121.891	Oo	Transient	Outer Coast Transient	13	11	OCT030	OCT032	OCT036	OCT038	OCT049									-342	0	0	7993.46	7.99346		Yes
39	2012-04-15	8:52	North/Central California	Monterey Bay	36.7574	-121.986	Oo	Transient	Outer Coast Transient	10	9	OCT019	OCT081												-666	1600.92	1.60092	14007.1	14.0071		Yes
92	2016-04-10	11:31	North/Central California	Monterey Bay	36.7992	-122.001	Oo	Transient	Outer Coast Transient	3	3														-551	465.381	0.465381	16843	16.843		Yes
157	2019-04-16	10:48-11:04	North/Central California	Monterey Bay	36.7783	-121.94	Oo	Transient	Outer Coast Transient	8	8	OCT030	OCT030B	OCT060											-563	467.439	0.467439	12058.2	12.0582		Yes
247	2022-06-13	12:00:00 PM	North/Central California	Monterey Bay	36.6653	-121.901	Oo	Transient	Outer Coast Transient	6	6	OCT030													-85	7094.08	7.09408	3773.5	3.7735		Yes	Yes
254	2023-03-30	10:35:00 AM	North/Central California	Monterey Bay	36.7331	-121.935	Oo	Transient	Outer Coast Transient	17	17	OCT008	OCT019	OCT030B	OCT031C	OCT032	OCT036	OCT060	OCT063	OCT092					-107	2049.53	2.04953	10608.2	10.6082		Yes
273	2020-01-23	15:00:00	North/Central California	Point Arena Lighthouse	38.9602	-123.749	Oo	Transient	Outer Coast Transient	9	3	OCT008	OCT092												-19	16223.7	16.2237	1019.97	1.01997			Yes
288	2011-05-04	11:26	North/Central California	Monterey Bay	36.8053	-122.038	Oo	Transient	Outer Coast Transient	7	15	OCT018	OCT031	OCT035	OCT044	OCT044A									-161	301.723	0.301723	15628.5	15.6285		Yes
284	2009-11-02	12:41	North/Central California	Farallon Islands	37.6954	-123.007	Oo	Transient	Outer Coast Transient	4	4	OCT071													-19	6963.5	6.9635	498.978	0.498978			Yes
286	2010-08-08	14:30	North/Central California	Gulf of Farallons	37.6284	-122.856	Oo	Transient	Outer Coast Transient	1	1														-72	14242	14.242	15712.3	15.7123
127	2018-03-18	12:29:00	North/Central California	Monterey Bay	36.6576	-122.019	Oo	Transient	Outer Coast Transient	9	9	OCT030	OCT030B	OCT060	OCT092	OCT093									-260	0	0	7099.13	7.09913		Yes
174	2019-09-12	11:36-11:58	North/Central California	Point Lobos	36.4897	-122.004	Oo	Transient	Outer Coast Transient	3	3	OCT008	OCT092												-186	291.137	0.291137	5168.56	5.16856			Yes
202	2021-04-21	15:37-22:39	North/Central California	Monterey Bay	36.6346	-122.009	Oo	Transient	Outer Coast Transient	5	4	OCT092	OCT112												-117	1275.42	1.27542	4752.17	4.75217		Yes	Yes
318	2018-05-02	9:08:00	North/Central California	Monterey Bay	36.8183	-121.893	Oo	Transient	Outer Coast Transient	10	10	OCT030	OCT030B	OCT035	OCT060	OCT092									-84	1192.9	1.1929	7910.94	7.91094		Yes
41	2012-05-03	14:51	North/Central California	Monterey Bay	36.7173	-122.008	Oo	Transient	Outer Coast Transient	11	11	OCT010	OCT025	OCT050	OCT055	OCT084									-1359	2269.87	2.26987	10895.2	10.8952		Yes
80	2015-12-01	11:49	North/Central California	Monterey Bay	36.7561	-122.091	Oo	Transient	Outer Coast Transient	19	19	OCT031B	OCT038	OCT041	OCT044	OCT064									-1189	3381.34	3.38134	19022.5	19.0225		Yes
98	2016-05-07	12:05	North/Central California	Monterey Bay	36.7697	-122.08	Oo	Transient	Outer Coast Transient	20	14	OCT010	OCT040	OCT081											-953	1928.24	1.92824	19429.7	19.4297		Yes
100	2016-06-05	12:11	North/Central California	Monterey Bay	36.7701	-121.992	Oo	Transient	Outer Coast Transient	26	26	OCT014	OCT030	OCT030B	OCT043	OCT044	OCT044A	OCT047	OCT048	OCT060	OCT064	OCT081			-687	3003.3	3.0033	15509.9	15.5099		Yes
206	2021-04-27	10:38	North/Central California	Monterey Bay	36.6983	-121.993	Oo	Transient	Outer Coast Transient	6	6	OCT038													-322	0	0	8363.48	8.36348		Yes
240	2022-02-04	12:00:00 PM	North/Central California	Monterey Bay	36.6151	-122.078	Oo	Transient	Outer Coast Transient	5	3														-993	4686.97	4.68697	9139.58	9.13958		Yes
1	2006-05-05	11:12	North/Central California	Monterey Bay	36.7237	-122.079	Oo	Transient	Outer Coast Transient	10	8	OCT017	OCT019	OCT032	OCT036	OCT037	OCT038	OCT039	OCT041						-1441	6442.69	6.44269	15879.2	15.8792		Yes
10	2008-05-16	10:01	North/Central California	Monterey Bay	36.7873	-121.885	Oo	Transient	Outer Coast Transient	4	2	OCT013B													-313	0	0	7574.64	7.57464		Yes
283	2009-10-30	UNK	North/Central California	Monterey Bay	36.8687	-121.958	Oo	Transient	Outer Coast Transient	1	1														-78	5513.25	5.51325	9556.68	9.55668		Yes
3	2006-05-18	12:01	North/Central California	Monterey Bay	36.7908	-121.84	Oo	Transient	Outer Coast Transient	6	6	OCT042	OCT044	OCT044A											-170	390.807	0.390807	3608.62	3.60862		Yes	Yes
4	2006-05-19	9:37	North/Central California	Monterey Bay	36.7874	-121.871	Oo	Transient	Outer Coast Transient	6	6	OCT042	OCT044	OCT044A											-263	0	0	6331.43	6.33143		Yes
9	2008-05-15	18:55	North/Central California	Monterey Bay	36.7265	-121.984	Oo	Transient	Outer Coast Transient	3	3	OCT042													-500	0	0	10703.8	10.7038		Yes
11	2008-10-18	11:02	North/Central California	Monterey Bay	36.803	-121.87	Oo	Transient	Outer Coast Transient	7	7	OCT042	OCT044	OCT044A											-322	0	0	6445.09	6.44509		Yes
12	2008-10-19	15:35	North/Central California	Monterey Bay	36.7932	-121.84	Oo	Transient	Outer Coast Transient		7	OCT042	OCT044	OCT044A											-177	375.084	0.375084	3643.08	3.64308		Yes	Yes
14	2008-10-29	11:12	North/Central California	Monterey Bay	36.7701	-121.854	Oo	Transient	Outer Coast Transient	17	15	OCT014	OCT030	OCT042	OCT044	OCT044A									-63	1929.04	1.92904	4473.05	4.47305		Yes	Yes
33	2011-04-22	13:14	North/Central California	Monterey Bay	36.7584	-121.893	Oo	Transient	Outer Coast Transient	1	1														-185	431.63	0.43163	7577.63	7.57763		Yes
48	2013-10-11	10:00	North/Central California	Monterey Bay	36.7916	-121.931	Oo	Transient	Outer Coast Transient	1	1														-499	0	0	11613.3	11.6133		Yes
49	2013-10-12	13:49	North/Central California	Monterey Bay	36.7864	-121.874	Oo	Transient	Outer Coast Transient	1	1														-263	0	0	6566.56	6.56656		Yes
50	2013-10-20	11:17	North/Central California	Monterey Bay	36.7765	-121.91	Oo	Transient	Outer Coast Transient	2	2	OCT025													-553	465.494	0.465494	9396.6	9.3966		Yes
51	2013-10-23	10:48	North/Central California	Monterey Bay	36.7927	-121.905	Oo	Transient	Outer Coast Transient	2	2	OCT025													-434	0	0	9367.22	9.36722		Yes
63	2015-03-20	10:30	North/Central California	Monterey Bay	36.7881	-121.914	Oo	Transient	Outer Coast Transient	1	1														-466	0	0	10119.2	10.1192		Yes
68	2015-08-29	10:30	North/Central California	Monterey Bay	36.7557	-121.869	Oo	Transient	Outer Coast Transient	1	1														-77	2075.76	2.07576	5385.78	5.38578		Yes	Yes
72	2015-10-11	12:00	North/Central California	Monterey Bay	36.7041	-121.878	Oo	Transient	Outer Coast Transient	5	5	OCT031C	OCT044A												-77	6928.67	6.92867	5599.08	5.59908		Yes
90	2016-03-07	15:08:00	North/Central California	Monterey Bay	36.7983	-121.909	Oo	Transient	Outer Coast Transient	1	1														-361	0	0	9789.23	9.78923		Yes
114	2017-05-27	10:57	North/Central California	Monterey Bay	36.6802	-121.976	Oo	Transient	Outer Coast Transient	20	14	OCT029	OCT030	OCT031B	OCT043	OCT060	OCT090	OCT091							-109	2314.69	2.31469	5874.69	5.87469		Yes
130	2018-04-09	12:00	North/Central California	Monterey Bay	36.8	-121.9	Oo	Transient	Outer Coast Transient	1	1														-412	0	0	9032.31	9.03231		Yes
144	2018-09-03	12:00	North/Central California	Monterey Bay	36.8	-121.933	Oo	Transient	Outer Coast Transient	1	1														-215	0	0	11970.8	11.9708		Yes
168	2019-06-14	11:22	North/Central California	Monterey Bay	36.7515	-122.078	Oo	Transient	Outer Coast Transient	4	4	OCT047	OCT063												-948	3164.36	3.16436	17820.1	17.8201		Yes
179	2020-01-25	16:45:00	North/Central California	Monterey Bay	36.8033	-122.033	Oo	Transient	Outer Coast Transient	4	4	OCT040	OCT073	OCT080											-436	0	0	15890.6	15.8906		Yes
180	2020-08-07	16:43	North/Central California	Monterey Bay	36.5681	-122.013	Oo	Transient	Outer Coast Transient	1	1														-497	0	0	2738.5	2.7385			Yes
191	2021-01-02	14:31:00	North/Central California	Monterey Bay	36.6398	-121.954	Oo	Transient	Outer Coast Transient	3	3	OCT040	OCT047												-48	6089.93	6.08993	1373.09	1.37309		Yes	Yes
192	2021-01-30	11:09-11:52	North/Central California	Monterey Bay	36.7905	-121.879	Oo	Transient	Outer Coast Transient	3	3	OCT040	OCT047												-359	0	0	7090.84	7.09084		Yes
216	2021-08-29	14:57	North/Central California	Monterey Bay	36.7778	-121.91	Oo	Transient	Outer Coast Transient	2	2	OCT040													-553	465.494	0.465494	9475.12	9.47512		Yes
217	2021-08-30	15:53	North/Central California	Monterey Bay	36.7815	-121.897	Oo	Transient	Outer Coast Transient	2	2	OCT040													-442	0	0	8414.5	8.4145		Yes
218	2021-08-31	12:00	North/Central California	Monterey Bay	36.7973	-121.827	Oo	Transient	Outer Coast Transient	2	2	OCT040													-100	928.968	0.928968	2634.71	2.63471		Yes	Yes
221	2021-09-12	10:00	North/Central California	Monterey Bay	36.7806	-121.965	Oo	Transient	Outer Coast Transient	2	2	OCT040													-610	1455.93	1.45593	14278.6	14.2786		Yes
222	2021-09-13	12:30	North/Central California	Monterey Bay	36.7931	-121.865	Oo	Transient	Outer Coast Transient	2	2	OCT040													-333	0	0	5855.11	5.85511		Yes
223	2021-09-15	11:53	North/Central California	Monterey Bay	36.7948	-121.956	Oo	Transient	Outer Coast Transient	2	2	OCT040													-296	0	0	13907.6	13.9076		Yes
225	2021-09-18	13:20	North/Central California	Monterey Bay	36.8038	-121.903	Oo	Transient	Outer Coast Transient	2	2	OCT040													-412	0	0	9229.64	9.22964		Yes
226	2021-09-21	12:00	North/Central California	Monterey Bay	36.7899	-121.841	Oo	Transient	Outer Coast Transient	2	2	OCT040													-170	390.807	0.390807	3669.64	3.66964		Yes	Yes
227	2021-09-23	15:02	North/Central California	Monterey Bay	36.802	-121.896	Oo	Transient	Outer Coast Transient	2	2	OCT040													-426	0	0	8753.52	8.75352		Yes
242	2022-02-17	11:20:00 AM	North/Central California	Monterey Bay	36.784	-121.942	Oo	Transient	Outer Coast Transient	2	2	OCT040													-696	601.411	0.601411	12398.5	12.3985		Yes
243	2022-02-26	12:00:00 PM	North/Central California	Monterey Bay	36.7928	-121.955	Oo	Transient	Outer Coast Transient	2	2	OCT040													-296	0	0	13731.8	13.7318		Yes
244	2022-03-01	11:05:00 AM	North/Central California	Monterey Bay	36.7773	-121.989	Oo	Transient	Outer Coast Transient	2	2	OCT040													-551	1940.26	1.94026	16184.8	16.1848		Yes
266	2014-09-07	10:00	North/Central California	Bodega Canyon	38.1664	-123.525	Oo	Transient	Outer Coast Transient	2	2	OCT062													-544	898.552	0.898552	42750.4	42.7504
278	2008-10-22	12:51	North/Central California	Monterey Bay	36.8048	-121.957	Oo	Transient	Outer Coast Transient	5	5	OCT042	OCT044A												-142	587.709	0.587709	13606.7	13.6067		Yes
294	2014-08-16	10:02	North/Central California	Monterey Bay	37.3456	-122.504	Oo	Transient	Outer Coast Transient	1	1														-50	26721.3	26.7213	8443.34	8.44334
297	2014-09-30	11:33	North/Central California	Monterey Bay	37.3432	-122.514	Oo	Transient	Outer Coast Transient	1	1														-50	25823.8	25.8238	9346.06	9.34606
325	2019-04-14	10:47:00	North/Central California	Monterey Bay	36.823	-122.014	Oo	Transient	Outer Coast Transient	1	1														-121	755.932	0.755932	14009.3	14.0093		Yes
344	2021-09-17	12:46	North/Central California	Monterey Bay	36.8118	-121.993	Oo	Transient	Outer Coast Transient	2	2	OCT040													-429	0	0	15676.5	15.6765		Yes
345	2021-09-22	14:05	North/Central California	Monterey Bay	36.8152	-121.951	Oo	Transient	Outer Coast Transient	2	2	OCT040													-93	1040.59	1.04059	12638.6	12.6386		Yes
346	2021-09-26	10:58	North/Central California	Monterey Bay	36.8177	-121.979	Oo	Transient	Outer Coast Transient	2	2	OCT040													-301	0	0	14776.5	14.7765		Yes
19	2009-09-13	12:00	North/Central California	Arlight	34.5333	-120.817	Oo	Transient	Outer Coast Transient	9	9	OCT019	OCT030	OCT030B	OCT043	OCT060									-383	0	0	15617.2	15.6172
29	2010-10-08	10:15	North/Central California	Monterey Bay	36.7925	-121.917	Oo	Transient	Outer Coast Transient	3	3	OCT060													-463	0	0	10430.6	10.4306		Yes
31	2011-04-10	N/A	North/Central California	Monterey Bay	36.7938	-121.939	Oo	Transient	Outer Coast Transient	4	3	OCT030													-282	0	0	12385.8	12.3858		Yes
101	2016-06-05	11:51	North/Central California	Monterey Bay	36.7684	-121.985	Oo	Transient	Outer Coast Transient	8	8	OCT064													-889	2510.73	2.51073	15145.4	15.1454		Yes
109	2017-04-25	11:02:00	North/Central California	Monterey Bay	36.8025	-121.891	Oo	Transient	Outer Coast Transient	8	8	OCT030	OCT030B	OCT060											-282	0	0	8333.2	8.3332		Yes
116	2017-06-25	10:22:00	North/Central California	Monterey Bay	36.7883	-121.987	Oo	Transient	Outer Coast Transient	16	16	OCT019	OCT030	OCT044	OCT060										-541	481.383	0.481383	16366.4	16.3664		Yes
200	2021-04-18	10:18	North/Central California	Monterey Bay	36.5804	-122.039	Oo	Transient	Outer Coast Transient	6	6	OCT030													-932	1204.21	1.20421	5017.88	5.01788			Yes
336	2020-10-15	18:30	North/Central California	Monterey Bay	36.8062	-121.98	Oo	Transient	Outer Coast Transient	2	2														-289	0	0	15356.8	15.3568		Yes
354	2022-06-24	1:00:00 PM	North/Central California	Farallon Islands	37.6912	-123.003	Oo	Transient	Outer Coast Transient	11	11	OCT042	OCT050B	OCT050C	OCT073										-26	6952.82	6.95282	982.301	0.982301			Yes
57	2014-04-20	9:26	North/Central California	Monterey Bay	36.7333	-121.917	Oo	Transient	Outer Coast Transient	3	3	OCT060													-97	3164.06	3.16406	9676.5	9.6765		Yes
108	2017-04-22	9:38:00	North/Central California	Monterey Bay	36.7	-121.917	Oo	Transient	Outer Coast Transient	15	15	OCT028	OCT030	OCT030B	OCT031B	OCT043	OCT060								-94	5516.09	5.51609	6975.61	6.97561		Yes
320	2018-05-07	10:09:00	North/Central California	Monterey Bay	36.8378	-121.958	Oo	Transient	Outer Coast Transient	23	23	OCT016B	OCT019	OCT030	OCT030B	OCT031C	OCT044A	OCT060	OCT064	OCT085					-120	2403.36	2.40336	12004	12.004		Yes
18	2008-11-11	9:39	North/Central California	Monterey Bay	36.8011	-121.923	Oo	Transient	Outer Coast Transient	2	2														-287	0	0	11060.6	11.0606		Yes
25	2009-11-29	11:07	North/Central California	Monterey Bay	36.7754	-121.886	Oo	Transient	Outer Coast Transient	9	9	OCT025	OCT042	OCT050	OCT062										-190	291.337	0.291337	7345.84	7.34584		Yes
26	2009-11-30	9:27	North/Central California	Monterey Bay	36.8014	-121.803	Oo	Transient	Outer Coast Transient	7	8	OCT025	OCT042	OCT050											-68	3206.93	3.20693	1179.81	1.17981		Yes	Yes
42	2013-01-12	12:02	North/Central California	Monterey Bay	36.6563	-122.01	Oo	Transient	Outer Coast Transient	3	2														-148	585.444	0.585444	6439.71	6.43971		Yes
47	2013-06-10	12:44	North/Central California	Monterey Bay	36.7353	-121.952	Oo	Transient	Outer Coast Transient	2	9	OCT037	OCT038	OCT081											-193	579.893	0.579893	10929	10.929		Yes
53	2013-12-01	12:32	North/Central California	Monterey Bay	36.6873	-122.004	Oo	Transient	Outer Coast Transient	2	2														-172	300.371	0.300371	8090.07	8.09007		Yes
105	2016-09-15	12:00	North/Central California	Monterey Bay	36.7974	-121.801	Oo	Transient	Outer Coast Transient	6	2														-67	3070.85	3.07085	812.884	0.812884		Yes	Yes
299	2014-11-13	12:00	North/Central California	Open Ocean	37.2512	-122.869	Oo	Transient	Outer Coast Transient	8	13	OCT031C	OCT041	OCT043	OCT044A	OCT060									-286	0	0	39063.2	39.0632
261	2023-06-20	11:00:00 AM	North/Central California	Monterey Bay	36.8015	-121.961	Oo	Transient	Outer Coast Transient	5	5	OCT038													-164	584.173	0.584173	14156.3	14.1563		Yes
119	2017-09-26	18:00	North/Central California	Monterey Bay	36.7989	-122.001	Oo	Transient	Outer Coast Transient	5	5	OCT031C	OCT044A												-551	465.381	0.465381	16872.5	16.8725		Yes
135	2018-04-22	9:52:00	North/Central California	Monterey Bay	36.75	-121.883	Oo	Transient	Outer Coast Transient	8	8	OCT028	OCT029	OCT031C	OCT044A										-79	1782.91	1.78291	6697.67	6.69767		Yes
136	2018-04-26	12:00	North/Central California	Monterey Bay	36.7794	-121.947	Oo	Transient	Outer Coast Transient	5	5	OCt031C	OCT044A												-695	947.412	0.947412	12705.6	12.7056		Yes
146	2018-09-12	UNK	North/Central California	Monterey Bay	36.8033	-121.818	Oo	Transient	Outer Coast Transient	5	5	OCT044A													-110	1823.43	1.82343	2400.97	2.40097		Yes	Yes
150	2018-10-03	12:00	North/Central California	Monterey Bay	36.7817	-121.897	Oo	Transient	Outer Coast Transient	9	9	OCT031C	OCT044A	OCT081											-442	0	0	8423.97	8.42397		Yes
159	2019-04-27	14:03-15:21	North/Central California	Monterey Bay	36.7977	-121.851	Oo	Transient	Outer Coast Transient	5	5	OCT031C	OCT044A												-281	0	0	4677.24	4.67724		Yes	Yes
170	2019-06-18	12:00	North/Central California	Monterey Bay	36.772	-121.912	Oo	Transient	Outer Coast Transient	10	4	OCT038	OCT044A												-493	0	0	9450.53	9.45053		Yes
173	2019-09-07	10:07	North/Central California	Monterey Bay	36.7964	-121.887	Oo	Transient	Outer Coast Transient	9	9	OCT050	OCT073												-395	0	0	7864.35	7.86435		Yes
176	2019-10-15	14:22-15:10	North/Central California	Monterey Bay	36.8021	-121.926	Oo	Transient	Outer Coast Transient	6	6	OCT031C	OCT044A												-221	0	0	11261.6	11.2616		Yes
178	2019-12-23	12:09	North/Central California	Monterey Bay	36.8009	-121.843	Oo	Transient	Outer Coast Transient	3	3	OCT031C													-163	370.13	0.37013	4083.63	4.08363		Yes	Yes
197	2021-04-06	9:05	North/Central California	Monterey Bay	36.7709	-121.912	Oo	Transient	Outer Coast Transient	11	11	OCT044	OCT044A												-493	0	0	9422.43	9.42243		Yes
204	2021-04-23	9:33	North/Central California	Monterey Bay	36.7946	-121.902	Oo	Transient	Outer Coast Transient	15	15	OCT030B	OCT044	OCT044A	OCT108										-448	0	0	9132.61	9.13261		Yes
205	2021-04-24	12:00	North/Central California	Monterey Bay	36.8006	-121.904	Oo	Transient	Outer Coast Transient	15	15	OCT030B	OCT044	OCT044A	OCT108										-412	0	0	9404.26	9.40426		Yes
207	2021-04-28	15:17	North/Central California	Monterey Bay	36.7348	-122.199	Oo	Transient	Outer Coast Transient	4	4	OCT044A													-789	5562.41	5.56241	25034	25.034		Yes
220	2021-09-07	12:30	North/Central California	Monterey Bay	36.8001	-121.816	Oo	Transient	Outer Coast Transient	7	7	OCT031C	OCT044A												-43	2166.15	2.16615	1963.23	1.96323		Yes	Yes
228	2021-10-15	11:17	North/Central California	Monterey Bay	36.7506	-121.985	Oo	Transient	Outer Coast Transient	6	6	OCT031C	OCT038												-573	1189.61	1.18961	13249.3	13.2493		Yes
267	2015-06-08	15:50	North/Central California	Kenny, California	39.8845	-124.132	Oo	Transient	Outer Coast Transient	36	34	T036	T036A	T099	T124D	OCT016B	OCT028	OCT040	OCT047	OCT064	OCT090	OCT500	OCT501	OCT502	-200	0	0	15136.3	15.1363
279	2008-11-14	14:46	North/Central California	Monterey Bay	36.8215	-121.975	Oo	Transient	Outer Coast Transient	5	3	OCT071													-313	0	0	14239.8	14.2398		Yes
312	2017-09-23	12:00	North/Central California	Monterey Bay	36.807	-122.003	Oo	Transient	Outer Coast Transient	5	5	OCT044A													-456	0	0	15980	15.98		Yes
313	2017-09-23	12:00	North/Central California	Monterey Bay	36.807	-122.003	Oo	Transient	Outer Coast Transient	5	5	OCT044A													-456	0	0	15980	15.98		Yes
317	2018-04-21	11:39	North/Central California	Monterey Bay	36.8104	-121.881	Oo	Transient	Outer Coast Transient	5	5	OCT028	OCT029	OCT031C	OCT044	OCT044A									-89	923.745	0.923745	7160.86	7.16086		Yes
326	2019-04-28	11:54:00	North/Central California	Monterey Bay	36.814	-121.852	Oo	Transient	Outer Coast Transient	4	4	OCT044A													-122	950.395	0.950395	4562.8	4.5628		Yes	Yes
327	2019-04-30	11:06:00	North/Central California	Monterey Bay	36.8063	-121.843	Oo	Transient	Outer Coast Transient	9	9	OCT031C	OCT044	OCT044A											-152	583.977	0.583977	4143.29	4.14329		Yes	Yes
334	2019-08-24	17:18	North/Central California	Half Moon Bay	37.4506	-122.606	Oo	Transient	Outer Coast Transient	2	2	OCT505													-60	23474.1	23.4741	10171.1	10.1711
335	2019-10-10	12:49-13:40	North/Central California	Monterey Bay	36.8052	-121.818	Oo	Transient	Outer Coast Transient	6	6	OCT031C	OCT044A												-48	2081.98	2.08198	2363.48	2.36348		Yes	Yes
337	2020-11-30	12:00	North/Central California	Monterey Bay	36.8117	-121.841	Oo	Transient	Outer Coast Transient	9	3	OCT081													-95	1170.19	1.17019	3806.5	3.8065		Yes	Yes
339	2021-04-25	12:00	North/Central California	Monterey Bay	36.8163	-121.925	Oo	Transient	Outer Coast Transient	15	15	OCT030B	OCT044	OCT044A	OCT108										-83	1195.88	1.19588	10528.4	10.5284		Yes
340	2021-04-26	12:00	North/Central California	Monterey Bay	36.8078	-121.981	Oo	Transient	Outer Coast Transient	15	15	OCT030B	OCT044	OCT044A	OCT108										-289	0	0	15372.8	15.3728		Yes
341	2021-05-06	10:51	North/Central California	Monterey Bay	36.8065	-121.819	Oo	Transient	Outer Coast Transient	10	10	OCT044	OCT044A												-48	2081.98	2.08198	2347.86	2.34786		Yes	Yes
342	2021-05-12	12:00	North/Central California	Monterey Bay	36.8068	-121.824	Oo	Transient	Outer Coast Transient	10	10	OCT044	OCT044A												-46	1793.17	1.79317	2656.42	2.65642		Yes	Yes
349	2021-12-03	16:00	North/Central California	Monterey Bay	36.8048	-121.806	Oo	Transient	Outer Coast Transient	1	1														-56	3048.14	3.04814	1618.75	1.61875		Yes	Yes
361	2023-06-07	12:00:00 PM	North/Central California	Monterey Bay	36.8968	-122.124	Oo	Transient	Outer Coast Transient	1	1														-81	6649.16	6.64916	6511.08	6.51108		Yes
291	2013-05-04	12:00:00	North/Central California	Half Moon Bay	37.3164	-123.071	Oo	Transient	Outer Coast Transient	7	7														-853	9423.42	9.42342	42391	42.391
16	2008-11-05	9:17	North/Central California	Monterey Bay	36.791	-121.925	Oo	Transient	Outer Coast Transient	9	9	OCT025	OCT035	OCT041	OCT050	OCT062	OCT063								-500	0	0	11136.7	11.1367		Yes
34	2011-05-02	11:45	North/Central California	Monterey Bay	36.8022	-122.053	Oo	Transient	Outer Coast Transient	6	4	OCT031													-162	584.876	0.584876	15941.6	15.9416		Yes
55	2014-03-19	15:45	North/Central California	Monterey Bay	36.6202	-122.052	Oo	Transient	Outer Coast Transient	4	2	OCT037													-1271	2374.72	2.37472	7375.94	7.37594		Yes
280	2009-03-13	7:34:00	North/Central California	Half Moon Bay	37.442	-122.742	Oo	Transient	Outer Coast Transient	5	1														-88	11301.7	11.3017	21232.3	21.2323
28	2010-10-07	14:51	North/Central California	Monterey Bay	36.6671	-122.007	Oo	Transient	Outer Coast Transient	4	3	OCT043													-161	371.569	0.371569	6936.16	6.93616		Yes
125	2018-02-17	14:54	North/Central California	Monterey Bay	36.7882	-122.001	Oo	Transient	Outer Coast Transient	20	9	OCT032	OCT036	OCT038	OCT104										-574	1379.57	1.37957	17584.5	17.5845		Yes
250	2023-02-11	11:49:00 AM	North/Central California	Monterey Bay	36.7102	-122.04	Oo	Transient	Outer Coast Transient	17	17	OCT020	OCT043	OCT064											-1158	3881.06	3.88106	12214	12.214		Yes
358	2023-05-07	12:18:00 PM	North/Central California	Farallon Islands	37.5922	-123.056	Oo	Transient	Outer Coast Transient	16	16	OCT020	OCT023	OCT034	OCT044	OCT081	OCT103								-615	604.01	0.60401	12015.5	12.0155
358	2023-05-07	12:18:00 PM	North/Central California	Farallon Islands	37.5922	-123.056	Oo	Transient	Outer Coast Transient	16	16	OCT020	OCT023	OCT034	OCT044	OCT081	OCT103								-615	604.01	0.60401	12015.5	12.0155
45	2013-05-27	UNK	North/Central California	Monterey Bay	36.7905	-122.017	Oo	Transient	Outer Coast Transient	1	1														-833	1425.75	1.42575	17490.8	17.4908		Yes
54	2014-03-03	11:30	North/Central California	Monterey Bay	36.7454	-121.942	Oo	Transient	Outer Coast Transient	5	1														-161	1117.16	1.11716	11904.7	11.9047		Yes
277	2008-05-13	7:44	North/Central California	Monterey Bay	36.8081	-121.819	Oo	Transient	Outer Coast Transient	8	8	OCT031	OCT050												-48	2081.98	2.08198	2237.97	2.23797		Yes	Yes
285	2010-05-10	15:28	North/Central California	Monterey Bay	36.8223	-121.976	Oo	Transient	Outer Coast Transient	1	1														-313	0	0	14227.5	14.2275		Yes
293	2014-03-15	11:41	North/Central California	Monterey Bay	36.8103	-122.105	Oo	Transient	Outer Coast Transient	1	1														-122	750.816	0.750816	15585.7	15.5857		Yes
304	2015-10-14	16:45	North/Central California	Monterey Bay	36.8188	-121.929	Oo	Transient	Outer Coast Transient	1	1														-82	1613.31	1.61331	10703	10.703		Yes
5	2007-10-27	15:02	North/Central California	Monterey Bay	36.6392	-122.084	Oo	Transient	Outer Coast Transient	1	1														-1290	5108.33	5.10833	10971.2	10.9712		Yes
84	2015-12-12	16:35	North/Central California	Monterey Bay	36.7992	-122.001	Oo	Transient	Outer Coast Transient	1	1														-551	465.381	0.465381	16858.9	16.8589		Yes
147	2018-09-19	13:38	North/Central California	Monterey Bay	36.7516	-121.974	Oo	Transient	Outer Coast Transient	1	1														-545	705.096	0.705096	13072.4	13.0724		Yes
22	2009-09-27	12:00	North/Central California	Monterey Bay	36.7674	-122.01	Oo	Transient	Outer Coast Transient	6	3	OCT033	OCT036	OCT038											-706	3606.98	3.60698	15807	15.807		Yes
32	2011-04-20	10:55	North/Central California	Monterey Bay	36.7835	-121.891	Oo	Transient	Outer Coast Transient	13	11	OCT030	OCT032	OCT036	OCT038	OCT049									-342	0	0	7993.46	7.99346		Yes
59	2014-04-24	11:04	North/Central California	Monterey Bay	36.7871	-121.923	Oo	Transient	Outer Coast Transient	6	4														-613	604.012	0.604012	10840.4	10.8404		Yes
73	2015-10-14	10:40	North/Central California	Monterey Bay	36.7676	-121.894	Oo	Transient	Outer Coast Transient	5	5	OCT030B	OCT060												-270	0	0	7806.08	7.80608		Yes
78	2015-11-06	16:03	North/Central California	Monterey Bay	36.7984	-121.861	Oo	Transient	Outer Coast Transient	6	6	OCT030B	OCT060												-328	0	0	5593.73	5.59373		Yes
83	2015-12-08	13:19	North/Central California	Monterey Bay	36.7522	-121.961	Oo	Transient	Outer Coast Transient	5	5	OCT030B													-335	0	0	12910.9	12.9109		Yes
87	2016-02-21	11:53	North/Central California	Monterey Bay	36.6592	-121.904	Oo	Transient	Outer Coast Transient	6	6	OCT030B	OCT060												-85	6663.24	6.66324	3067.72	3.06772		Yes	Yes
88	2016-02-28	15:37	North/Central California	Monterey Bay	36.7313	-122.047	Oo	Transient	Outer Coast Transient	6	6	OCT030B	OCT060												-735	5166.4	5.1664	14263.8	14.2638		Yes
89	2016-03-01	16:09	North/Central California	Monterey Bay	36.7902	-122.076	Oo	Transient	Outer Coast Transient	5	5	OCT030B													-594	740.515	0.740515	17383	17.383		Yes
91	2016-04-05	11:59:00	North/Central California	Monterey Bay	36.7517	-121.9	Oo	Transient	Outer Coast Transient	12	12	OCT035	OCT045	OCT060	OCT073	OCT077	OCT078								-94	1036.02	1.03602	8173.95	8.17395		Yes
95	2016-04-17	15:28:00	North/Central California	Monterey Bay	36.6743	-121.922	Oo	Transient	Outer Coast Transient	13	13	OCT030B	OCT060	OCT064	OCT085										-95	6493.05	6.49305	4086.81	4.08681		Yes	Yes
96	2016-04-17	9:45:00	North/Central California	Monterey Bay	36.6826	-121.927	Oo	Transient	Outer Coast Transient	9	9	OCT060	OCT064	OCT085	OCT030B										-92	5691.74	5.69174	5001.1	5.0011		Yes	Yes
97	2016-04-19	17:34:00	North/Central California	Monterey Bay	36.7497	-121.976	Oo	Transient	Outer Coast Transient	11	11	OCT030B	OCT060	OCT064											-516	462.7	0.4627	12926.6	12.9266		Yes
104	2016-06-30	13:00	North/Central California	Monterey Bay	36.7935	-121.935	Oo	Transient	Outer Coast Transient	6	6	OCT030B	OCT060												-282	0	0	12051.5	12.0515		Yes
111	2017-05-18	10:48:00	North/Central California	Monterey Bay	36.7327	-121.908	Oo	Transient	Outer Coast Transient	12	12	OCT030B	OCT046	OCT060	OCT073	OCT080	OCT085								-92	3248.12	3.24812	8927.76	8.92776		Yes
113	2017-05-26	9:40:00	North/Central California	Monterey Bay	36.7917	-121.883	Oo	Transient	Outer Coast Transient	7	7	OCT030B	OCT060												-390	0	0	7452.39	7.45239		Yes
117	2017-07-03	12:00	North/Central California	Monterey Bay	36.7984	-121.983	Oo	Transient	Outer Coast Transient	7	7	OCT030B	OCT060												-397	0	0	16031.4	16.0314		Yes
131	2018-04-14	9:20:00	North/Central California	Monterey Bay	36.7933	-121.897	Oo	Transient	Outer Coast Transient	11	11	OCT030B	OCT044	OCT060											-418	0	0	8652.27	8.65227		Yes
132	2018-04-15	13:38:00	North/Central California	Monterey Bay	36.5833	-122.017	Oo	Transient	Outer Coast Transient	7	7	OCT030B	OCT060												-440	294.24	0.29424	2983.17	2.98317			Yes
133	2018-04-17	11:22-11:29	North/Central California	Monterey Bay	36.7214	-121.987	Oo	Transient	Outer Coast Transient	7	7	OCT030B	OCT060												-477	0	0	10309.6	10.3096		Yes
134	2018-04-18	12:00	North/Central California	Monterey Bay	36.7476	-121.925	Oo	Transient	Outer Coast Transient	9	9	OCT030B	OCT045	OCT077	OCT078										-108	1397.63	1.39763	10425.7	10.4257		Yes
137	2018-04-28	9:54:00	North/Central California	Monterey Bay	36.7321	-121.977	Oo	Transient	Outer Coast Transient	7	7	OCT030B	OCT060												-305	0	0	11091.6	11.0916		Yes
185	2020-11-03	11:59	North/Central California	Monterey Bay	36.6661	-122.02	Oo	Transient	Outer Coast Transient	7	5	OCT060													-313	0	0	7764.17	7.76417		Yes
193	2021-02-07	11:42:00	North/Central California	Monterey Bay	36.671	-122.004	Oo	Transient	Outer Coast Transient	4	4														-140	585.841	0.585841	6965.64	6.96564		Yes
249	2022-11-30	12:00:00 PM	North/Central California	Monterey Bay	36.6658	-122.029	Oo	Transient	Outer Coast Transient	4	4														-544	406.582	0.406582	8379.06	8.37906		Yes
258	2023-06-01	12:00:00 PM	North/Central California	Morro Bay	35.3697	-120.943	Oo	Transient	Outer Coast Transient	5	5	OCT084													-81	9127.21	9.12721	6984.18	6.98418
307	2016-03-23	11:47	North/Central California	Monterey Bay	36.8254	-121.992	Oo	Transient	Outer Coast Transient	6	6	OCT030B	OCT060												-278	0	0	14214.9	14.2149		Yes
308	2016-03-24	11:55	North/Central California	Monterey Bay	36.8276	-121.891	Oo	Transient	Outer Coast Transient	6	6	OCT030B	OCT060												-74	2192.01	2.19201	7233.54	7.23354		Yes
315	2018-02-20	12:06:00	North/Central California	Monterey Bay	36.8284	-121.973	Oo	Transient	Outer Coast Transient	6	6	OCT030B													-121	623.563	0.623563	13632.9	13.6329		Yes
318	2018-05-02	9:08:00	North/Central California	Monterey Bay	36.8183	-121.893	Oo	Transient	Outer Coast Transient	10	10	OCT030	OCT030B	OCT035	OCT060	OCT092									-84	1192.9	1.1929	7910.94	7.91094		Yes
320	2018-05-07	10:09:00	North/Central California	Monterey Bay	36.8378	-121.958	Oo	Transient	Outer Coast Transient	23	23	OCT016B	OCT019	OCT030	OCT030B	OCT031C	OCT044A	OCT060	OCT064	OCT085					-120	2403.36	2.40336	12004	12.004		Yes
321	2018-05-13	12:00	North/Central California	Monterey Bay	36.9032	-121.908	Oo	Transient	Outer Coast Transient	7	7	OCT030B	OCT060												-26	10235	10.235	4703.48	4.70348		Yes	Yes
329	2019-05-05	10:28-10:36	North/Central California	Monterey Bay	36.8424	-121.949	Oo	Transient	Outer Coast Transient	7	7	OCT030B	OCT060												-81	3564.47	3.56447	11061.5	11.0615		Yes
352	2022-04-21	12:00:00 PM	North/Central California	Monterey Bay	36.8081	-121.898	Oo	Transient	Outer Coast Transient	4	4														-317	0	0	8656.92	8.65692		Yes
91	2016-04-05	11:59:00	North/Central California	Monterey Bay	36.7517	-121.9	Oo	Transient	Outer Coast Transient	12	12	OCT035	OCT045	OCT060	OCT073	OCT077	OCT078								-94	1036.02	1.03602	8173.95	8.17395		Yes
183	2020-09-22	13:43	North/Central California	Monterey Bay	36.6747	-121.882	Oo	Transient	Outer Coast Transient	4	4														-75	7519.73	7.51973	5132.1	5.1321		Yes	Yes
184	2020-10-31	12:00	North/Central California	Monterey Bay	36.7212	-121.914	Oo	Transient	Outer Coast Transient	4	4														-94	4020.24	4.02024	9136.67	9.13667		Yes
186	2020-11-18	13:42	North/Central California	Monterey Bay	36.7967	-121.885	Oo	Transient	Outer Coast Transient	5	5	OCT108													-395	0	0	7662.38	7.66238		Yes
189	2020-12-19	13:52	North/Central California	Monterey Bay	36.7332	-121.985	Oo	Transient	Outer Coast Transient	8	8	OCT081													-524	299.401	0.299401	11430.7	11.4307		Yes
190	2020-12-24	17:58	North/Central California	Monterey Bay	36.7565	-121.999	Oo	Transient	Outer Coast Transient	5	5	OCT108													-689	2343.43	2.34343	14299.5	14.2995		Yes
194	2021-03-24	9:45	North/Central California	Monterey Bay	36.7926	-121.931	Oo	Transient	Outer Coast Transient	6	6	OCT055	OCT084												-290	0	0	11652.9	11.6529		Yes
195	2021-04-03	10:13	North/Central California	Monterey Bay	36.525	-121.987	Oo	Transient	Outer Coast Transient	7	7	OCT055	OCT084	OCT108											-311	0	0	2986.03	2.98603			Yes
196	2021-04-04	10:13	North/Central California	Monterey Bay	36.6388	-122.034	Oo	Transient	Outer Coast Transient	5	5	OCT108													-641	444.998	0.444998	6916.34	6.91634		Yes
201	2021-04-19	12:00	North/Central California	Monterey Bay	36.5049	-121.98	Oo	Transient	Outer Coast Transient	6	6														-183	368.564	0.368564	2678.1	2.6781			Yes
219	2021-09-05	9:30	North/Central California	Point Sur	36.2986	-121.983	Oo	Transient	Outer Coast Transient	5	5	OCT085													-55	5004.12	5.00412	7077.42	7.07742
231	2021-11-04	12:00	North/Central California	Monterey Bay	36.7935	-121.932	Oo	Transient	Outer Coast Transient	5	5														-290	0	0	11766.4	11.7664		Yes
232	2021-11-08	13:45	North/Central California	Monterey Bay	36.7468	-122.056	Oo	Transient	Outer Coast Transient	7	7	OCT055	OCT084	OCT108											-686	3288.91	3.28891	16089.4	16.0894		Yes
233	2021-12-10	13:12	North/Central California	Monterey Bay	36.69	-122.032	Oo	Transient	Outer Coast Transient	5	5	OCT108													-1235	1981.16	1.98116	10262.6	10.2626		Yes
239	2022-01-01	12:00:00 PM	North/Central California	Cypress Point	36.5613	-121.983	Oo	Transient	Outer Coast Transient	4	4														-136	593.303	0.593303	1219.11	1.21911			Yes
274	2020-08-03	10:00	North/Central California	Eureka	40.7746	-125.434	Oo	Transient	Outer Coast Transient	4	4	OCT060													-2947	66480.4	66.4804	92726	92.726
318	2018-05-02	9:08:00	North/Central California	Monterey Bay	36.8183	-121.893	Oo	Transient	Outer Coast Transient	10	10	OCT030	OCT030B	OCT035	OCT060	OCT092									-84	1192.9	1.1929	7910.94	7.91094		Yes
357	2023-04-06	12:00:00 PM	North/Central California	Monterey Bay	36.8145	-121.968	Oo	Transient	Outer Coast Transient	4	4														-101	1094.41	1.09441	13976	13.976		Yes
52	2013-11-02	9:46	North/Central California	Monterey Bay	36.7926	-121.886	Oo	Transient	Outer Coast Transient	5	3	OCT081													-390	0	0	7736.89	7.73689		Yes
64	2015-06-25	10:39	North/Central California	Monterey Bay	36.8023	-121.826	Oo	Transient	Outer Coast Transient	1	1														-54	1199.77	1.19977	2833.42	2.83342		Yes	Yes
71	2015-09-27	12:00	North/Central California	Monterey Bay	36.7536	-121.881	Oo	Transient	Outer Coast Transient	1	1														-77	1782.91	1.78291	6509.8	6.5098		Yes
76	2015-10-25	10:33	North/Central California	Monterey Bay	36.7918	-121.917	Oo	Transient	Outer Coast Transient	1	1														-463	0	0	10435.3	10.4353		Yes
86	2016-02-03	12:54	North/Central California	Monterey Bay	36.7748	-121.962	Oo	Transient	Outer Coast Transient	11	11	OCT042	OCT046	OCT063	OCT080										-728	908.749	0.908749	13920.1	13.9201		Yes
103	2016-06-06	10:40	North/Central California	Monterey Bay	36.7963	-121.823	Oo	Transient	Outer Coast Transient	1	1														-140	1270.5	1.2705	2288.31	2.28831		Yes	Yes
143	2018-08-26	11:33-11:41	North/Central California	Monterey Bay	36.7999	-122	Oo	Transient	Outer Coast Transient	1	1														-551	465.381	0.465381	16787	16.787		Yes
154	2019-03-18	12:33:00	North/Central California	Monterey Bay	36.7842	-121.889	Oo	Transient	Outer Coast Transient	1	1														-342	0	0	7785.58	7.78558		Yes
212	2021-05-24	10:27	North/Central California	Carmel Bay	36.5509	-121.962	Oo	Transient	Outer Coast Transient	4	4	OCT103													-106	473.912	0.473912	879.258	0.879258			Yes
305	2015-11-12	12:59	North/Central California	Monterey Bay	36.8276	-121.989	Oo	Transient	Outer Coast Transient	9	9	OCT038	OCT042	OCT103											-160	337.446	0.337446	14052.8	14.0528		Yes
309	2016-07-16	10:05	North/Central California	San Francisco	37.7631	-122.732	Oo	Transient	Outer Coast Transient	2	1														-36	30922.6	30.9226	14368.1	14.3681
322	2018-08-25	15:13	North/Central California	Monterey Bay	36.8267	-121.978	Oo	Transient	Outer Coast Transient	1	1														-137	494.741	0.494741	14123.1	14.1231		Yes
360	2023-05-19	2:00:00 PM	North/Central California	Monterey Bay	36.8222	-121.856	Oo	Transient	Outer Coast Transient	5	5	OCT031C	OCT032A												-112	1891.27	1.89127	4688.43	4.68843		Yes	Yes
79	2015-11-07	12:52	North/Central California	Monterey Bay	36.8034	-121.898	Oo	Transient	Outer Coast Transient	14	14	OCT044A	OCT050	OCT081											-426	0	0	8882.28	8.88228		Yes
129	2018-04-05	12:26	North/Central California	Monterey Bay	36.7813	-121.99	Oo	Transient	Outer Coast Transient	4	4	OCt047	OCT048												-545	1489.65	1.48965	16530.7	16.5307		Yes
182	2020-09-02	12:00	North/Central California	Monterey Bay	36.7961	-121.814	Oo	Transient	Outer Coast Transient	6	4	OCT044A													-108	1980.15	1.98015	1558.32	1.55832		Yes	Yes
188	2020-12-06	14:19	North/Central California	Monterey Bay	36.5531	-122.021	Oo	Transient	Outer Coast Transient	8	8	OCT044A	OCT050B												-663	940.657	0.940657	4128.65	4.12865			Yes
220	2021-09-07	12:30	North/Central California	Monterey Bay	36.8001	-121.816	Oo	Transient	Outer Coast Transient	7	7	OCT031C	OCT044A												-43	2166.15	2.16615	1963.23	1.96323		Yes	Yes
296	2014-08-24	9:02	North/Central California	Monterey Bay	37.2658	-122.632	Oo	Transient	Outer Coast Transient	7	7	OCT044	OCT044A												-94	12278	12.278	18031.7	18.0317
347	2021-10-16	10:30	North/Central California	Half Moon Bay	37.356	-122.881	Oo	Transient	Outer Coast Transient	5	5	OCT038													-209	0	0	36408.9	36.4089
275	2020-09-27	12:15	North/Central California	Bodega Canyon	38.2386	-123.554	Oo	Transient	Outer Coast Transient	6	3														-516	709.028	0.709028	40123.4	40.1234
44	2013-05-06	8:17	North/Central California	Monterey Bay	36.6719	-122.018	Oo	Transient	Outer Coast Transient	5	5	OCT037	OCT038	OCT073	OCT074										-420	0	0	7994.63	7.99463		Yes
142	2018-05-23	11:48:00	North/Central California	Monterey Bay	36.7782	-122.061	Oo	Transient	Outer Coast Transient	4	4	OCT075													-368	0	0	18606.5	18.6065		Yes
358	2023-05-07	12:18:00 PM	North/Central California	Farallon Islands	37.5922	-123.056	Oo	Transient	Outer Coast Transient	16	16	OCT020	OCT023	OCT034	OCT044	OCT081	OCT103								-615	604.01	0.60401	12015.5	12.0155
268	2015-06-21	12:37:00	North/Central California	Farallon Islands	37.7275	-123.214	Oo	Transient	Outer Coast Transient	4	4	OCT077	OCT085												-784	2159.26	2.15926	17683.3	17.6833
318	2018-05-02	9:08:00	North/Central California	Monterey Bay	36.8183	-121.893	Oo	Transient	Outer Coast Transient	10	10	OCT030	OCT030B	OCT035	OCT060	OCT092									-84	1192.9	1.1929	7910.94	7.91094		Yes
27	2010-04-18	11:43	North/Central California	Monterey Bay	36.7714	-122.071	Oo	Transient	Outer Coast Transient	6	4	OCT032	OCT037	OCT039											-743	695.089	0.695089	19042.5	19.0425		Yes
55	2014-03-19	15:45	North/Central California	Monterey Bay	36.6202	-122.052	Oo	Transient	Outer Coast Transient	4	2	OCT037													-1271	2374.72	2.37472	7375.94	7.37594		Yes
102	2016-06-06	12:11	North/Central California	Monterey Bay	36.5424	-122.049	Oo	Transient	Outer Coast Transient	6	6	OCT038	OCT089												-749	1999.17	1.99917	6909.58	6.90958
85	2015-12-29	12:23	North/Central California	Monterey Bay	36.6763	-122.124	Oo	Transient	Outer Coast Transient	8	8	OCT081	OCT103												-1637	9396.55	9.39655	15975.8	15.9758		Yes
166	2019-06-11	12:00	North/Central California	Monterey Bay	36.7814	-121.857	Oo	Transient	Outer Coast Transient	5	4	OCT103													-108	600.641	0.600641	4982.28	4.98228		Yes	Yes
353	2022-05-28	2:00:00 PM	North/Central California	Farallon Islands	37.692	-123	Oo	Transient	Outer Coast Transient	4	4	OCT090													-18	7243.53	7.24353	1144.6	1.1446			Yes
355	2022-07-02	8:20:00 AM	North/Central California	Scott Creek Beach (12 km offshore)	37.0256	-122.287	Oo	Transient	Outer Coast Transient																-58	8766.48	8.76648	4324.67	4.32467			Yes
292	2013-09-15	12:00	North/Central California	Monterey Bay	36.8815	-122.025	Oo	Transient	Outer Coast Transient	3	3	OCT047	OCT048												-60	6271.68	6.27168	7478.72	7.47872		Yes
256	2023-05-30	9:46:00 AM	North/Central California	Big Sur	36.3649	-121.991	Oo	Transient	Outer Coast Transient	6	6	OCT081													-126	1167.9	1.1679	7475.78	7.47578
343	2021-09-05	14:00	North/Central California	Farallon Islands	37.6589	-123.105	Oo	Transient	Outer Coast Transient	3	3														-604	610.987	0.610987	8816.44	8.81644
9	2008-05-15	18:55	North/Central California	Monterey Bay	36.7265	-121.984	Oo	Transient	Outer Coast Transient	3	3	OCT042													-500	0	0	10703.8	10.7038		Yes
37	2012-04-03	11:04	North/Central California	Monterey Bay	36.8002	-121.843	Oo	Transient	Outer Coast Transient	3	3														-163	370.13	0.37013	4082.71	4.08271		Yes	Yes
40	2012-04-19	12:21	North/Central California	Monterey Bay	36.7759	-121.892	Oo	Transient	Outer Coast Transient	10	10	OCT044	OCT044A												-328	0	0	7851.55	7.85155		Yes
175	2019-10-05	12:26-13:28	North/Central California	Santa Barbara Channel	34.2663	-119.979	Oo	Transient	Outer Coast Transient	10	10	OCT044	OCT050B												-559	5688.51	5.68851	18278.2	18.2782
214	2021-08-09	12:00	North/Central California	Monterey Bay	36.7486	-121.98	Oo	Transient	Outer Coast Transient	2	2														-522	593.961	0.593961	12900.1	12.9001		Yes
289	2012-04-20	13:23	North/Central California	Monterey Bay	36.9428	-121.924	Oo	Transient	Outer Coast Transient	10	10	OCT044	OCT044A												-19	14368.7	14.3687	2806.06	2.80606		Yes	Yes
331	2019-06-19	12:41-13:09	North/Central California	Monterey Bay	36.8058	-121.927	Oo	Transient	Outer Coast Transient	8	8	OCT044													-140	436.356	0.436356	11177.9	11.1779		Yes
75	2015-10-23	15:18	North/Central California	Monterey Bay	36.7891	-121.96	Oo	Transient	Outer Coast Transient	3	2														-566	524.671	0.524671	14089	14.089		Yes
187	2020-12-04	11:14	North/Central California	Monterey Bay	36.7982	-121.923	Oo	Transient	Outer Coast Transient	4	4														-360	0	0	11015.5	11.0155		Yes
2	2006-05-16	10:11	North/Central California	Monterey Bay	36.7947	-121.907	Oo	Transient	Outer Coast Transient	4	4	OCT044A													-434	0	0	9583.3	9.5833		Yes
13	2008-10-21	15:14	North/Central California	Monterey Bay	36.7852	-121.841	Oo	Transient	Outer Coast Transient	5	5	OCT044A													-80	629.78	0.62978	3619.55	3.61955		Yes	Yes
15	2008-10-31	14:00	North/Central California	Monterey Bay	36.7914	-121.905	Oo	Transient	Outer Coast Transient	5	5	OCT071													-468	0	0	9389.52	9.38952		Yes
38	2012-04-15	15:10	North/Central California	Monterey Bay	36.7911	-121.842	Oo	Transient	Outer Coast Transient	4	4														-291	0	0	3750.39	3.75039		Yes	Yes
60	2014-08-10	8:31	North/Central California	Monterey Bay	36.7923	-121.82	Oo	Transient	Outer Coast Transient	4	4														-109	1493.31	1.49331	1866.81	1.86681		Yes	Yes
61	2014-09-22	11:02	North/Central California	Monterey Bay	36.7894	-121.888	Oo	Transient	Outer Coast Transient	4	4														-377	0	0	7813.94	7.81394		Yes
94	2016-04-16	10:12:00	North/Central California	Monterey Bay	36.7996	-121.815	Oo	Transient	Outer Coast Transient	4	4														-108	1980.15	1.98015	1912.21	1.91221		Yes	Yes
110	2017-05-11	10:35:00	North/Central California	Monterey Bay	36.8	-121.96	Oo	Transient	Outer Coast Transient	4	4														-164	584.173	0.584173	14102.7	14.1027		Yes
112	2017-05-19	10:06:00	North/Central California	Monterey Bay	36.785	-121.897	Oo	Transient	Outer Coast Transient	7	7	OCT081													-409	0	0	8504.62	8.50462		Yes
124	2018-02-03	UNK	North/Central California	Monterey Bay	36.7794	-122.079	Oo	Transient	Outer Coast Transient	4	4														-813	983.735	0.983735	18605.3	18.6053		Yes
160	2019-05-01	18:22:00	North/Central California	Carmel Bay	36.5555	-121.934	Oo	Transient	Outer Coast Transient	4	4														-226	0	0	50.2844	0.0502844			Yes
161	2019-05-10	12:26-16:28	North/Central California	Monterey Bay	36.7937	-121.842	Oo	Transient	Outer Coast Transient	4	4														-235	0	0	3799.74	3.79974		Yes	Yes
164	2019-06-07	13:18-13:52	North/Central California	Monterey Bay	36.7863	-122.02	Oo	Transient	Outer Coast Transient	4	4														-983	1893.13	1.89313	17911.5	17.9115		Yes
167	2019-06-13	10:27-11:01	North/Central California	Monterey Bay	36.7982	-121.826	Oo	Transient	Outer Coast Transient	4	4														-100	928.968	0.928968	2600.78	2.60078		Yes	Yes
171	2019-06-18	12:00	North/Central California	Monterey Bay	36.7921	-121.831	Oo	Transient	Outer Coast Transient	4	4														-198	372.922	0.372922	2826.2	2.8262		Yes	Yes
177	2019-11-10	18:45	North/Central California	Monterey Bay	36.7851	-121.838	Oo	Transient	Outer Coast Transient	4	4														-80	629.78	0.62978	3425.76	3.42576		Yes	Yes
181	2020-08-29	18:00	North/Central California	Point Lobos	36.5247	-121.968	Oo	Transient	Outer Coast Transient	4	4														-87	703.339	0.703339	1286.91	1.28691			Yes
245	2022-04-16	12:30:00 PM	North/Central California	Monterey Bay	36.6738	-121.9	Oo	Transient	Outer Coast Transient	5	5														-84	7848.35	7.84835	4623.06	4.62306		Yes	Yes
248	2022-11-29	12:00:00 PM	North/Central California	Monterey Bay	36.7599	-121.946	Oo	Transient	Outer Coast Transient	5	5														-102	511.134	0.511134	12290.1	12.2901		Yes
251	2023-02-16	12:00:00 PM	North/Central California	Monterey Bay	36.4883	-122.105	Oo	Transient	Outer Coast Transient	4	4														-955	7118.14	7.11814	13841.8	13.8418
281	2009-09-11	12:00	North/Central California	Half Moon Bay	37.3207	-122.824	Oo	Transient	Outer Coast Transient	7	7	OCT064													-152	2216.81	2.21681	34267.6	34.2676
288	2011-05-04	11:26	North/Central California	Monterey Bay	36.8053	-122.038	Oo	Transient	Outer Coast Transient	7	15	OCT018	OCT031	OCT035	OCT044	OCT044A									-161	301.723	0.301723	15628.5	15.6285		Yes
295	2014-08-23	12:00	North/Central California	Half Moon Bay	37.3051	-122.884	Oo	Transient	Outer Coast Transient	4	4														-284	0	0	39556	39.556
303	2015-09-11	12:00:00	North/Central California	Monterey Bay	36.8114	-121.855	Oo	Transient	Outer Coast Transient	4	4														-112	505.584	0.505584	4947.32	4.94732		Yes	Yes
316	2018-04-13	15:30	North/Central California	Monterey Bay	36.8082	-122.009	Oo	Transient	Outer Coast Transient	4	4														-483	0	0	15708.8	15.7088		Yes
328	2019-05-02	11:34-15:42	North/Central California	Monterey Bay	36.83	-121.875	Oo	Transient	Outer Coast Transient	4	4														-64	2994.88	2.99488	5823.14	5.82314		Yes
330	2019-06-08	10:22	North/Central California	Monterey Bay	36.8047	-121.888	Oo	Transient	Outer Coast Transient	4	4														-161	300.538	0.300538	7967.13	7.96713		Yes
332	2019-06-21	12:00	North/Central California	Monterey Bay	36.8097	-121.868	Oo	Transient	Outer Coast Transient	4	4														-72	658.651	0.658651	6080.53	6.08053		Yes
348	2021-11-28	13:30	North/Central California	Monterey Bay	36.8069	-121.961	Oo	Transient	Outer Coast Transient	5	5														-136	876.438	0.876437	13818.9	13.8189		Yes
359	2023-05-13	11:00:00 AM	North/Central California	Monterey Bay	36.8046	-121.825	Oo	Transient	Outer Coast Transient	5	5														-47	1600.15	1.60015	2898.8	2.8988		Yes	Yes
4	2006-05-19	9:37	North/Central California	Monterey Bay	36.7874	-121.871	Oo	Transient	Outer Coast Transient	6	6	OCT042	OCT044	OCT044A											-263	0	0	6331.43	6.33143		Yes
6	2008-05-01	9:33	North/Central California	Monterey Bay	36.801	-121.874	Oo	Transient	Outer Coast Transient	6	5	OCT044A													-311	0	0	6773.8	6.7738		Yes
7	2008-05-02	10:02	North/Central California	Monterey Bay	36.8018	-121.802	Oo	Transient	Outer Coast Transient	5	5	OCT044A													-68	3206.93	3.20693	1163.09	1.16309		Yes	Yes
35	2011-05-08	11:07	North/Central California	Monterey Bay	36.7383	-121.875	Oo	Transient	Outer Coast Transient	6	6	OCT044A													-71	3158.56	3.15856	5986.42	5.98642		Yes
314	2017-10-15	12:00	North/Central California	Monterey Bay	36.8618	-121.96	Oo	Transient	Outer Coast Transient	4	3														-82	4513.95	4.51395	10291.8	10.2918		Yes
135	2018-04-22	9:52:00	North/Central California	Monterey Bay	36.75	-121.883	Oo	Transient	Outer Coast Transient	8	8	OCT028	OCT029	OCT031C	OCT044A										-79	1782.91	1.78291	6697.67	6.69767		Yes
139	2018-05-07	12:00	North/Central California	Monterey Bay	36.7442	-121.988	Oo	Transient	Outer Coast Transient	7	2	OCT060													-651	930.135	0.930135	12679.2	12.6792		Yes
7	2008-05-02	10:02	North/Central California	Monterey Bay	36.8018	-121.802	Oo	Transient	Outer Coast Transient	5	5	OCT044A													-68	3206.93	3.20693	1163.09	1.16309		Yes	Yes
24	2009-11-27	11:09	North/Central California	Monterey Bay	36.7914	-121.868	Oo	Transient	Outer Coast Transient	3	1														-327	0	0	6055.31	6.05531		Yes
36	2011-05-14	11:22	North/Central California	Monterey Bay	36.769	-121.924	Oo	Transient	Outer Coast Transient	6	2														-405	0	0	10433.4	10.4334		Yes
66	2015-08-23	12:00:00	North/Central California	Monterey Bay	36.7178	-121.885	Oo	Transient	Outer Coast Transient	2	2														-78	4930.12	4.93012	6593.9	6.5939		Yes
67	2015-08-28	12:00:00	North/Central California	Monterey Bay	36.7619	-121.939	Oo	Transient	Outer Coast Transient	3	3														-100	516.193	0.516193	11678.5	11.6785		Yes
131	2018-04-14	9:20:00	North/Central California	Monterey Bay	36.7933	-121.897	Oo	Transient	Outer Coast Transient	11	11	OCT030B	OCT044	OCT060											-418	0	0	8652.27	8.65227		Yes
319	2018-05-04	12:00	North/Central California	Monterey Bay	36.8179	-121.969	Oo	Transient	Outer Coast Transient	2	2														-94	950.913	0.950913	13949.6	13.9496		Yes
6	2008-05-01	9:33	North/Central California	Monterey Bay	36.801	-121.874	Oo	Transient	Outer Coast Transient	6	5	OCT044A													-311	0	0	6773.8	6.7738		Yes
11	2008-10-18	11:02	North/Central California	Monterey Bay	36.803	-121.87	Oo	Transient	Outer Coast Transient	7	7	OCT042	OCT044	OCT044A											-322	0	0	6445.09	6.44509		Yes
165	2019-06-09	12:00	North/Central California	Monterey Bay	36.7995	-121.814	Oo	Transient	Outer Coast Transient	4	2														-108	1980.15	1.98015	1827.47	1.82747		Yes	Yes
198	2021-04-14	11:13	North/Central California	Monterey Bay	36.7178	-121.963	Oo	Transient	Outer Coast Transient	11	11	OCT064	OCT077												-113	956.154	0.956154	9200.07	9.20007		Yes
77	2015-10-27	12:30	North/Central California	Monterey Bay	36.7561	-122.016	Oo	Transient	Outer Coast Transient	6	6														-874	3606.48	3.60648	14928.2	14.9282		Yes
145	2018-09-05	13:26:00	North/Central California	Monterey Bay	36.7918	-122.039	Oo	Transient	Outer Coast Transient	7	7														-550	330.452	0.330452	17121.2	17.1212		Yes
237	2021-12-22	14:00	North/Central California	Monterey Bay	36.8016	-121.86	Oo	Transient	Outer Coast Transient	9	9	OCT050B	OCT050C												-344	0	0	5545.94	5.54594		Yes	Yes
306	2016-01-16	13:01	North/Central California	Monterey Bay	36.8413	-121.944	Oo	Transient	Outer Coast Transient	6	6														-79	3533.68	3.53368	10720	10.72		Yes
351	2022-01-01	12:00:00 PM	North/Central California	Half Moon Bay	37.4731	-122.515	Oo	Transient	Outer Coast Transient	5	5	OCT050C													-31	31859.9	31.8599	2687.9	2.6879			Yes
333	2019-08-24	13:56-14:11	North/Central California	Farallon Islands	37.7038	-122.898	Oo	Transient	Outer Coast Transient	4	4														-54	15006.1	15.0061	10092.9	10.0929
338	2021-03-21	15:12-15:20	North/Central California	Monterey Bay	36.8086	-121.804	Oo	Transient	Outer Coast Transient	4	4														-63	3601.41	3.60141	1128.79	1.12879		Yes	Yes
350	2021-12-07	10:07	North/Central California	Monterey Bay	36.8356	-121.91	Oo	Transient	Outer Coast Transient	4	4														-73	2926.25	2.92625	8357.25	8.35725		Yes
333	2019-08-24	13:56-14:11	North/Central California	Farallon Islands	37.7038	-122.898	Oo	Transient	Outer Coast Transient	4	4														-54	15006.1	15.0061	10092.9	10.0929
17	2008-11-06	12:32	North/Central California	Monterey Bay	36.6382	-122.051	Oo	Transient	Outer Coast Transient	7	7	OCT058	OCT071												-982	1979.16	1.97916	8272.79	8.27279		Yes
282	2009-10-09	11:27	North/Central California	Monterey Bay	36.807	-121.973	Oo	Transient	Outer Coast Transient	4	4														-119	763.483	0.763483	14788.1	14.7881		Yes
287	2010-10-23	8:00	North/Central California	Gulf of Farallons	37.6925	-122.989	Oo	Transient	Outer Coast Transient	3	1														-27	8110.81	8.11081	2078.68	2.07868			Yes
97	2016-04-19	17:34:00	North/Central California	Monterey Bay	36.7497	-121.976	Oo	Transient	Outer Coast Transient	11	11	OCT030B	OCT060	OCT064											-516	462.7	0.4627	12926.6	12.9266		Yes
104	2016-06-30	13:00	North/Central California	Monterey Bay	36.7935	-121.935	Oo	Transient	Outer Coast Transient	6	6	OCT030B	OCT060												-282	0	0	12051.5	12.0515		Yes
307	2016-03-23	11:47	North/Central California	Monterey Bay	36.8254	-121.992	Oo	Transient	Outer Coast Transient	6	6	OCT030B	OCT060												-278	0	0	14214.9	14.2149		Yes
20	2009-09-13	13:00	North/Central California	Monterey Bay	36.7967	-122.013	Oo	Transient	Outer Coast Transient	1	1														-593	600.712	0.600712	16874.8	16.8748		Yes
30	2010-11-05	14:46	North/Central California	Monterey Bay	36.6703	-122.036	Oo	Transient	Outer Coast Transient	5	5														-693	1311.42	1.31142	9198.25	9.19825		Yes
69	2015-09-16	12:00	North/Central California	Monterey Bay	36.7631	-121.855	Oo	Transient	Outer Coast Transient	7	7														-61	2347.42	2.34742	4313.21	4.31321		Yes	Yes
70	2015-09-16	12:00	North/Central California	Monterey Bay	36.7553	-121.847	Oo	Transient	Outer Coast Transient	6	6														-46	3429.02	3.42902	3433.62	3.43362		Yes	Yes
74	2015-10-17	16:47	North/Central California	Monterey Bay	36.7566	-121.869	Oo	Transient	Outer Coast Transient	7	7														-77	2075.76	2.07576	5461.69	5.46169		Yes	Yes
95	2016-04-17	15:28:00	North/Central California	Monterey Bay	36.6743	-121.922	Oo	Transient	Outer Coast Transient	13	13	OCT030B	OCT060	OCT064	OCT085										-95	6493.05	6.49305	4086.81	4.08681		Yes	Yes
96	2016-04-17	9:45:00	North/Central California	Monterey Bay	36.6826	-121.927	Oo	Transient	Outer Coast Transient	9	9	OCT060	OCT064	OCT085	OCT030B										-92	5691.74	5.69174	5001.1	5.0011		Yes	Yes
97	2016-04-19	17:34:00	North/Central California	Monterey Bay	36.7497	-121.976	Oo	Transient	Outer Coast Transient	11	11	OCT030B	OCT060	OCT064											-516	462.7	0.4627	12926.6	12.9266		Yes
101	2016-06-05	11:51	North/Central California	Monterey Bay	36.7684	-121.985	Oo	Transient	Outer Coast Transient	8	8	OCT064													-889	2510.73	2.51073	15145.4	15.1454		Yes
211	2021-05-14	12:00	North/Central California	Monterey Bay	36.7199	-122.002	Oo	Transient	Outer Coast Transient	5	5														-951	1557.64	1.55764	10787	10.787		Yes
267	2015-06-08	15:50	North/Central California	Kenny, California	39.8845	-124.132	Oo	Transient	Outer Coast Transient	36	34	T036	T036A	T099	T124D	OCT016B	OCT028	OCT040	OCT047	OCT064	OCT090	OCT500	OCT501	OCT502	-200	0	0	15136.3	15.1363
300	2015-03-05	12:32	North/Central California	Monterey Bay	36.8148	-121.87	Oo	Transient	Outer Coast Transient	7	7														-71	1097.92	1.09792	6095.51	6.09551		Yes
140	2018-05-08	12:00	North/Central California	Monterey Bay	36.797	-122.008	Oo	Transient	Outer Coast Transient	6	6	OCT085													-566	597.197	0.597197	16947.9	16.9479		Yes
257	2023-05-30	1:23:00 PM	North/Central California	Big Sur (Offshore)	36.309	-122.21	Oo	Transient	Outer Coast Transient	3	3														-890	7985.86	7.98586	27503.2	27.5032
264	2008-09-06	12:00	North/Central California	Westport	39.5883	-123.972	Oo	Transient	Outer Coast Transient	3	3														-273	0	0	15926.3	15.9263
298	2014-11-10	9:43	North/Central California	Farallon Islands	37.7319	-122.923	Oo	Transient	Outer Coast Transient	6	3														-53	15304.4	15.3044	8663.14	8.66314
270	2018-05-15	12:00	North/Central California	Point Arena Lighthouse	38.9585	-123.826	Oo	Transient	Outer Coast Transient	2	1														-106	9528.92	9.52892	7642.08	7.64208
46	2013-06-06	10:46	North/Central California	Monterey Bay	36.6835	-121.97	Oo	Transient	Outer Coast Transient	5	5														-109	2532.64	2.53264	5897.81	5.89781		Yes
393	2022-04-07	12:00:00 PM	North/Central California	Klamath	41.4088	-124.999	Oo	Transient	Outer Coast Transient	5	5														-1669	39367.6	39.3676	74109.7	74.1097
81	2015-12-01	11:03	North/Central California	Monterey Bay	36.7594	-121.969	Oo	Transient	Outer Coast Transient	6	6	OCT103													-748	772.257	0.772257	13815.8	13.8158		Yes
246	2022-04-17	3:54:00 PM	North/Central California	Monterey Bay	36.7547	-121.998	Oo	Transient	Outer Coast Transient	4	4	OCT085A													-689	2343.43	2.34343	14082.4	14.0824		Yes
310	2017-01-17	11:36:00	North/Central California	Monterey Bay	36.814	-122.013	Oo	Transient	Outer Coast Transient	4	2														-156	604.539	0.604539	15001.6	15.0016		Yes
302	2015-07-31	12:00:00	North/Central California	Monterey Bay	36.8076	-121.818	Oo	Transient	Outer Coast Transient	3	3	OCT095	OCT096												-48	2081.98	2.08198	2145.16	2.14516		Yes	Yes
65	2015-07-18	10:28:00	North/Central California	Monterey Bay	36.7607	-121.859	Oo	Transient	Outer Coast Transient	4	4	OCT098	OCT099	OCT102											-73	2456.4	2.4564	4604.34	4.60434		Yes	Yes
301	2015-07-31	15:00:00	North/Central California	Monterey Bay	36.8096	-121.894	Oo	Transient	Outer Coast Transient	6	6	OCT098													-108	444.832	0.444832	8316.85	8.31685		Yes
253	2023-03-25	12:00:00 PM	North/Central California	Monterey Bay	36.65	-121.947	Oo	Transient	Outer Coast Transient	3	3														-57	6093.58	6.09358	1632.15	1.63215		Yes	Yes
252	2023-02-18	11:30:00 AM	North/Central California	Monterey Bay	36.5661	-122.02	Oo	Transient	Outer Coast Transient	5	5														-662	604.649	0.604649	3430.58	3.43058			Yes
213	2021-06-24	12:00	North/Central California	Carmel Bay	36.558	-122.012	Oo	Transient	Outer Coast Transient	4	4	OCT111													-712	749.491	0.749491	3165.2	3.1652			Yes
229	2021-10-20	10:57	North/Central California	Monterey Bay	36.6259	-122.008	Oo	Transient	Outer Coast Transient	2	2														-114	1124.48	1.12448	4209.32	4.20932		Yes	Yes
267	2015-06-08	15:50	North/Central California	Kenny, California	39.8845	-124.132	Oo	Transient	Outer Coast Transient	36	34	T036	T036A	T099	T124D	OCT016B	OCT028	OCT040	OCT047	OCT064	OCT090	OCT500	OCT501	OCT502	-200	0	0	15136.3	15.1363
169	2019-06-17	12:08-15:09	North/Central California	Monterey Bay	36.716	-121.837	Oo	Transient	Inner Coast Transient	8	8	T037													-35	7503.19	7.50319	2566.37	2.56637		Yes	Yes
269	2017-12-18	17:00	North/Central California	Mendocino (Big River Bay)	39.2948	-123.806	Oo	Transient	Inner Coast Transient	7	2	T137													-24	12586.3	12.5863	978.293	0.978293			Yes
276	2023-05-21	5:01:00 PM	North/Central California	Eureka	40.7604	-124.234	Oo	Transient	Inner Coast Transient	5	5														-11	18073.8	18.0738	801.441	0.801441			Yes
269	2017-12-18	17:00	North/Central California	Mendocino (Big River Bay)	39.2948	-123.806	Oo	Transient	Inner Coast Transient	7	2	T137													-24	12586.3	12.5863	978.293	0.978293			Yes
271	2019-05-30	12:00:00	North/Central California	Fort Bragg	39.4409	-123.846	Oo	Transient	Inner Coast Transient	6	6														-67	10404.4	10.4044	2504.79	2.50479			Yes
420	2023-04-15	10:00:00 AM	North/Central California	Crescent City (Sain George Reef)	41.8101	-124.325	Oo	Transient	Inner Coast Transient	4	4	T073C	OCT516												-10	12934.8	12.9348	6054.93	6.05493
259	2023-06-05	11:00:00 AM	North/Central California	Monterey Bay	36.7419	-121.824	Oo	Transient	Inner Coast Transient	4	4														-15	5513.07	5.51307	1523.69	1.52369		Yes	Yes
260	2023-06-07	11:05:00 AM	North/Central California	Monterey Bay	36.5666	-121.988	Oo	Transient	Inner Coast Transient	4	4														-223	0	0	1017.37	1.01737			Yes
272	2019-06-12	9:45-10:20	North/Central California	Eureka	40.8339	-124.253	Oo	Transient	Inner Coast Transient	4	4														-44	13822.1	13.8221	4884.73	4.88473			Yes
158	2019-04-24	10:10-11:13	North/Central California	Monterey Bay	36.7992	-121.853	Oo	Transient	Inner Coast Transient	4	4														-281	0	0	4882.8	4.8828		Yes	Yes
378	2019-09-14	12:00	Washington/Oregon	Dunes City	43.8965	-124.254	Oo	Transient	Outer Coast Transient	4	4														-79	26397.2	26.3972	7746.23	7.74623
378	2019-09-14	12:00	Washington/Oregon	Dunes City	43.8965	-124.254	Oo	Transient	Outer Coast Transient	4	4														-79	26397.2	26.3972	7746.23	7.74623
378	2019-09-14	12:00	Washington/Oregon	Dunes City	43.8965	-124.254	Oo	Transient	Outer Coast Transient	4	4														-79	26397.2	26.3972	7746.23	7.74623
418	2023-04-13	8:34:00 AM	Washington/Oregon	Bandon	42.9609	-124.765	Oo	Transient	Outer Coast Transient	5	5														-153	6136.4	6.1364	20770.8	20.7708
418	2023-04-13	8:34:00 AM	Washington/Oregon	Bandon	42.9609	-124.765	Oo	Transient	Outer Coast Transient	5	5														-153	6136.4	6.1364	20770.8	20.7708
418	2023-04-13	8:34:00 AM	Washington/Oregon	Bandon	42.9609	-124.765	Oo	Transient	Outer Coast Transient	5	5														-153	6136.4	6.1364	20770.8	20.7708
418	2023-04-13	8:34:00 AM	Washington/Oregon	Bandon	42.9609	-124.765	Oo	Transient	Outer Coast Transient	5	5														-153	6136.4	6.1364	20770.8	20.7708
362	2008-08-26	12:00	Washington/Oregon	Open Ocean	44.6724	-125.597	Oo	Transient	Outer Coast Transient	6	6	OCT506													-2856	52835.5	52.8355	120984	120.984
362	2008-08-26	12:00	Washington/Oregon	Open Ocean	44.6724	-125.597	Oo	Transient	Outer Coast Transient	6	6	OCT506													-2856	52835.5	52.8355	120984	120.984
362	2008-08-26	12:00	Washington/Oregon	Open Ocean	44.6724	-125.597	Oo	Transient	Outer Coast Transient	6	6	OCT506													-2856	52835.5	52.8355	120984	120.984
366	2015-07-23	10:00-14:00	Washington/Oregon	Coos Bay (Offshore)	43.4321	-124.773	Oo	Transient	Outer Coast Transient	3	2														-519	3237.08	3.23708	32743.5	32.7435
362	2008-08-26	12:00	Washington/Oregon	Open Ocean	44.6724	-125.597	Oo	Transient	Outer Coast Transient	6	6	OCT506													-2856	52835.5	52.8355	120984	120.984
362	2008-08-26	12:00	Washington/Oregon	Open Ocean	44.6724	-125.597	Oo	Transient	Outer Coast Transient	6	6	OCT506													-2856	52835.5	52.8355	120984	120.984
416	2023-03-29	10:09:00 AM	Washington/Oregon	Depoe Bay	44.8051	-124.07	Oo	Transient	Inner Coast Transient	4	4	T073C													-1	30062.6	30.0626	101.718	0.101718			Yes
368	2017-05-27	14:00:00	Washington/Oregon	Depoe Bay	44.81	-124.07	Oo	Transient	Inner Coast Transient	5	5														-2	29826.7	29.8267	284.099	0.284099			Yes
368	2017-05-27	14:00:00	Washington/Oregon	Depoe Bay	44.81	-124.07	Oo	Transient	Inner Coast Transient	5	5														-2	29826.7	29.8267	284.099	0.284099			Yes
368	2017-05-27	14:00:00	Washington/Oregon	Depoe Bay	44.81	-124.07	Oo	Transient	Inner Coast Transient	5	5														-2	29826.7	29.8267	284.099	0.284099			Yes
368	2017-05-27	14:00:00	Washington/Oregon	Depoe Bay	44.81	-124.07	Oo	Transient	Inner Coast Transient	5	5														-2	29826.7	29.8267	284.099	0.284099			Yes
1293	2022-09-30	4:25:00 PM	Washington/Oregon	Astoria (Columbia River)	46.2109	-123.846	Oo	Transient	Inner Coast Transient	8	8	T038A													-6	38993.8	38.9938	3060.06	3.06006			Yes
413	2022-06-19	5:45:00 PM	Washington/Oregon	Wakonda Beach	44.3875	-124.097	Oo	Transient	Inner Coast Transient	5	4														-6	44628.2	44.6282	77.1017	0.0771017			Yes
1293	2022-09-30	4:25:00 PM	Washington/Oregon	Astoria (Columbia River)	46.2109	-123.846	Oo	Transient	Inner Coast Transient	8	8	T038A													-6	38993.8	38.9938	3060.06	3.06006			Yes
413	2022-06-19	5:45:00 PM	Washington/Oregon	Wakonda Beach	44.3875	-124.097	Oo	Transient	Inner Coast Transient	5	4														-6	44628.2	44.6282	77.1017	0.0771017			Yes
1293	2022-09-30	4:25:00 PM	Washington/Oregon	Astoria (Columbia River)	46.2109	-123.846	Oo	Transient	Inner Coast Transient	8	8	T038A													-6	38993.8	38.9938	3060.06	3.06006			Yes
413	2022-06-19	5:45:00 PM	Washington/Oregon	Wakonda Beach	44.3875	-124.097	Oo	Transient	Inner Coast Transient	5	4														-6	44628.2	44.6282	77.1017	0.0771017			Yes
1293	2022-09-30	4:25:00 PM	Washington/Oregon	Astoria (Columbia River)	46.2109	-123.846	Oo	Transient	Inner Coast Transient	8	8	T038A													-6	38993.8	38.9938	3060.06	3.06006			Yes
390	2021-08-16	12:00	Washington/Oregon	Newport OR (Yaquina Bay)	44.6267	-124.12	Oo	Transient	Inner Coast Transient	5	5														-43	37701	37.701	4254.04	4.25404			Yes
390	2021-08-16	12:00	Washington/Oregon	Newport OR (Yaquina Bay)	44.6267	-124.12	Oo	Transient	Inner Coast Transient	5	5														-43	37701	37.701	4254.04	4.25404			Yes
390	2021-08-16	12:00	Washington/Oregon	Newport OR (Yaquina Bay)	44.6267	-124.12	Oo	Transient	Inner Coast Transient	5	5														-43	37701	37.701	4254.04	4.25404			Yes
390	2021-08-16	12:00	Washington/Oregon	Newport OR (Yaquina Bay)	44.6267	-124.12	Oo	Transient	Inner Coast Transient	5	5														-43	37701	37.701	4254.04	4.25404			Yes
387	2021-06-05	11:45	Washington/Oregon	Cape Foulweather	44.7708	-124.081	Oo	Transient	Inner Coast Transient	8	5														-13	31445.1	31.4451	496.421	0.496421			Yes
389	2021-06-29	11:57	Washington/Oregon	Depoe Bay	44.8092	-124.074	Oo	Transient	Inner Coast Transient	6	6														-17	29542.4	29.5424	562.485	0.562485			Yes
387	2021-06-05	11:45	Washington/Oregon	Cape Foulweather	44.7708	-124.081	Oo	Transient	Inner Coast Transient	8	5														-13	31445.1	31.4451	496.421	0.496421			Yes
389	2021-06-29	11:57	Washington/Oregon	Depoe Bay	44.8092	-124.074	Oo	Transient	Inner Coast Transient	6	6														-17	29542.4	29.5424	562.485	0.562485			Yes
387	2021-06-05	11:45	Washington/Oregon	Cape Foulweather	44.7708	-124.081	Oo	Transient	Inner Coast Transient	8	5														-13	31445.1	31.4451	496.421	0.496421			Yes
389	2021-06-29	11:57	Washington/Oregon	Depoe Bay	44.8092	-124.074	Oo	Transient	Inner Coast Transient	6	6														-17	29542.4	29.5424	562.485	0.562485			Yes
387	2021-06-05	11:45	Washington/Oregon	Cape Foulweather	44.7708	-124.081	Oo	Transient	Inner Coast Transient	8	5														-13	31445.1	31.4451	496.421	0.496421			Yes
389	2021-06-29	11:57	Washington/Oregon	Depoe Bay	44.8092	-124.074	Oo	Transient	Inner Coast Transient	6	6														-17	29542.4	29.5424	562.485	0.562485			Yes
389	2021-06-29	11:57	Washington/Oregon	Depoe Bay	44.8092	-124.074	Oo	Transient	Inner Coast Transient	6	6														-17	29542.4	29.5424	562.485	0.562485			Yes
1293	2022-09-30	4:25:00 PM	Washington/Oregon	Astoria (Columbia River)	46.2109	-123.846	Oo	Transient	Inner Coast Transient	8	8	T038A													-6	38993.8	38.9938	3060.06	3.06006			Yes
1293	2022-09-30	4:25:00 PM	Washington/Oregon	Astoria (Columbia River)	46.2109	-123.846	Oo	Transient	Inner Coast Transient	8	8	T038A													-6	38993.8	38.9938	3060.06	3.06006			Yes
1293	2022-09-30	4:25:00 PM	Washington/Oregon	Astoria (Columbia River)	46.2109	-123.846	Oo	Transient	Inner Coast Transient	8	8	T038A													-6	38993.8	38.9938	3060.06	3.06006			Yes
406	2022-06-07	10:00:00 AM	Washington/Oregon	Newport	44.61	-124.082	Oo	Transient	Inner Coast Transient	6	6														-11	41058.6	41.0586	1219.48	1.21948			Yes
408	2022-06-11	10:45:00 AM	Washington/Oregon	Port Orford	42.7299	-124.498	Oo	Transient	Inner Coast Transient	6	6														-16	17226	17.226	629.159	0.629159			Yes
445	2023-06-26	7:32:00 PM	Washington/Oregon	Waldport (Bayshore)	44.437	-124.117	Oo	Transient	Inner Coast Transient	6	6														-33	41529	41.529	2326.91	2.32691			Yes
367	2016-06-21	12:00	Washington/Oregon	Newport (Yaquina Head)	44.6748	-124.079	Oo	Transient	Inner Coast Transient	8	8	T049B													-6	38265.8	38.2658	804.813	0.804813			Yes
377	2019-06-27	9:00	Washington/Oregon	Newport (Yaquina Bay)	44.6122	-124.078	Oo	Transient	Inner Coast Transient	10	10														-10	41377.3	41.3773	988.182	0.988182			Yes
1078	2019-06-28	11:30	Washington/Oregon	Cape Meares	45.4863	-123.98	Oo	Transient	Inner Coast Transient	10	10	T049B													-10	31540.1	31.5401	427.628	0.427628			Yes
1217	2021-06-12	16:30	Washington/Oregon	Tillamook (Tillamook Bay)	45.5528	-123.922	Oo	Transient	Inner Coast Transient	5	5														-4	38589.5	38.5895	1072.86	1.07286			Yes
367	2016-06-21	12:00	Washington/Oregon	Newport (Yaquina Head)	44.6748	-124.079	Oo	Transient	Inner Coast Transient	8	8	T049B													-6	38265.8	38.2658	804.813	0.804813			Yes
377	2019-06-27	9:00	Washington/Oregon	Newport (Yaquina Bay)	44.6122	-124.078	Oo	Transient	Inner Coast Transient	10	10														-10	41377.3	41.3773	988.182	0.988182			Yes
1078	2019-06-28	11:30	Washington/Oregon	Cape Meares	45.4863	-123.98	Oo	Transient	Inner Coast Transient	10	10	T049B													-10	31540.1	31.5401	427.628	0.427628			Yes
396	2022-05-16	10:00:00 AM	Washington/Oregon	Depoe Bay	44.8093	-124.08	Oo	Transient	Inner Coast Transient	11	11	T050	T051												-21	28975.2	28.9752	904.424	0.904424			Yes
403	2022-06-04	3:30:00 PM	Washington/Oregon	Depoe Bay (Boiler Bay)	44.8311	-124.065	Oo	Transient	Inner Coast Transient	5	5														-15	28963	28.963	284.355	0.284355			Yes
406	2022-06-07	10:00:00 AM	Washington/Oregon	Newport	44.61	-124.082	Oo	Transient	Inner Coast Transient	6	6														-11	41058.6	41.0586	1219.48	1.21948			Yes
408	2022-06-11	10:45:00 AM	Washington/Oregon	Port Orford	42.7299	-124.498	Oo	Transient	Inner Coast Transient	6	6														-16	17226	17.226	629.159	0.629159			Yes
445	2023-06-26	7:32:00 PM	Washington/Oregon	Waldport (Bayshore)	44.437	-124.117	Oo	Transient	Inner Coast Transient	6	6														-33	41529	41.529	2326.91	2.32691			Yes
1281	2022-05-19	3:30:00 PM	Washington/Oregon	Tillamook Bay	45.5697	-123.963	Oo	Transient	Inner Coast Transient	11	11	T050	T051												-9	34881.7	34.8817	675.107	0.675107			Yes
367	2016-06-21	12:00	Washington/Oregon	Newport (Yaquina Head)	44.6748	-124.079	Oo	Transient	Inner Coast Transient	8	8	T049B													-6	38265.8	38.2658	804.813	0.804813			Yes
377	2019-06-27	9:00	Washington/Oregon	Newport (Yaquina Bay)	44.6122	-124.078	Oo	Transient	Inner Coast Transient	10	10														-10	41377.3	41.3773	988.182	0.988182			Yes
1078	2019-06-28	11:30	Washington/Oregon	Cape Meares	45.4863	-123.98	Oo	Transient	Inner Coast Transient	10	10	T049B													-10	31540.1	31.5401	427.628	0.427628			Yes
1217	2021-06-12	16:30	Washington/Oregon	Tillamook (Tillamook Bay)	45.5528	-123.922	Oo	Transient	Inner Coast Transient	5	5														-4	38589.5	38.5895	1072.86	1.07286			Yes
396	2022-05-16	10:00:00 AM	Washington/Oregon	Depoe Bay	44.8093	-124.08	Oo	Transient	Inner Coast Transient	11	11	T050	T051												-21	28975.2	28.9752	904.424	0.904424			Yes
403	2022-06-04	3:30:00 PM	Washington/Oregon	Depoe Bay (Boiler Bay)	44.8311	-124.065	Oo	Transient	Inner Coast Transient	5	5														-15	28963	28.963	284.355	0.284355			Yes
406	2022-06-07	10:00:00 AM	Washington/Oregon	Newport	44.61	-124.082	Oo	Transient	Inner Coast Transient	6	6														-11	41058.6	41.0586	1219.48	1.21948			Yes
408	2022-06-11	10:45:00 AM	Washington/Oregon	Port Orford	42.7299	-124.498	Oo	Transient	Inner Coast Transient	6	6														-16	17226	17.226	629.159	0.629159			Yes
445	2023-06-26	7:32:00 PM	Washington/Oregon	Waldport (Bayshore)	44.437	-124.117	Oo	Transient	Inner Coast Transient	6	6														-33	41529	41.529	2326.91	2.32691			Yes
1281	2022-05-19	3:30:00 PM	Washington/Oregon	Tillamook Bay	45.5697	-123.963	Oo	Transient	Inner Coast Transient	11	11	T050	T051												-9	34881.7	34.8817	675.107	0.675107			Yes
367	2016-06-21	12:00	Washington/Oregon	Newport (Yaquina Head)	44.6748	-124.079	Oo	Transient	Inner Coast Transient	8	8	T049B													-6	38265.8	38.2658	804.813	0.804813			Yes
377	2019-06-27	9:00	Washington/Oregon	Newport (Yaquina Bay)	44.6122	-124.078	Oo	Transient	Inner Coast Transient	10	10														-10	41377.3	41.3773	988.182	0.988182			Yes
1078	2019-06-28	11:30	Washington/Oregon	Cape Meares	45.4863	-123.98	Oo	Transient	Inner Coast Transient	10	10	T049B													-10	31540.1	31.5401	427.628	0.427628			Yes
1217	2021-06-12	16:30	Washington/Oregon	Tillamook (Tillamook Bay)	45.5528	-123.922	Oo	Transient	Inner Coast Transient	5	5														-4	38589.5	38.5895	1072.86	1.07286			Yes
396	2022-05-16	10:00:00 AM	Washington/Oregon	Depoe Bay	44.8093	-124.08	Oo	Transient	Inner Coast Transient	11	11	T050	T051												-21	28975.2	28.9752	904.424	0.904424			Yes
403	2022-06-04	3:30:00 PM	Washington/Oregon	Depoe Bay (Boiler Bay)	44.8311	-124.065	Oo	Transient	Inner Coast Transient	5	5														-15	28963	28.963	284.355	0.284355			Yes
406	2022-06-07	10:00:00 AM	Washington/Oregon	Newport	44.61	-124.082	Oo	Transient	Inner Coast Transient	6	6														-11	41058.6	41.0586	1219.48	1.21948			Yes
408	2022-06-11	10:45:00 AM	Washington/Oregon	Port Orford	42.7299	-124.498	Oo	Transient	Inner Coast Transient	6	6														-16	17226	17.226	629.159	0.629159			Yes
445	2023-06-26	7:32:00 PM	Washington/Oregon	Waldport (Bayshore)	44.437	-124.117	Oo	Transient	Inner Coast Transient	6	6														-33	41529	41.529	2326.91	2.32691			Yes
1281	2022-05-19	3:30:00 PM	Washington/Oregon	Tillamook Bay	45.5697	-123.963	Oo	Transient	Inner Coast Transient	11	11	T050	T051												-9	34881.7	34.8817	675.107	0.675107			Yes
377	2019-06-27	9:00	Washington/Oregon	Newport (Yaquina Bay)	44.6122	-124.078	Oo	Transient	Inner Coast Transient	10	10														-10	41377.3	41.3773	988.182	0.988182			Yes
1078	2019-06-28	11:30	Washington/Oregon	Cape Meares	45.4863	-123.98	Oo	Transient	Inner Coast Transient	10	10	T049B													-10	31540.1	31.5401	427.628	0.427628			Yes
1217	2021-06-12	16:30	Washington/Oregon	Tillamook (Tillamook Bay)	45.5528	-123.922	Oo	Transient	Inner Coast Transient	5	5														-4	38589.5	38.5895	1072.86	1.07286			Yes
396	2022-05-16	10:00:00 AM	Washington/Oregon	Depoe Bay	44.8093	-124.08	Oo	Transient	Inner Coast Transient	11	11	T050	T051												-21	28975.2	28.9752	904.424	0.904424			Yes
403	2022-06-04	3:30:00 PM	Washington/Oregon	Depoe Bay (Boiler Bay)	44.8311	-124.065	Oo	Transient	Inner Coast Transient	5	5														-15	28963	28.963	284.355	0.284355			Yes
406	2022-06-07	10:00:00 AM	Washington/Oregon	Newport	44.61	-124.082	Oo	Transient	Inner Coast Transient	6	6														-11	41058.6	41.0586	1219.48	1.21948			Yes
408	2022-06-11	10:45:00 AM	Washington/Oregon	Port Orford	42.7299	-124.498	Oo	Transient	Inner Coast Transient	6	6														-16	17226	17.226	629.159	0.629159			Yes
445	2023-06-26	7:32:00 PM	Washington/Oregon	Waldport (Bayshore)	44.437	-124.117	Oo	Transient	Inner Coast Transient	6	6														-33	41529	41.529	2326.91	2.32691			Yes
1281	2022-05-19	3:30:00 PM	Washington/Oregon	Tillamook Bay	45.5697	-123.963	Oo	Transient	Inner Coast Transient	11	11	T050	T051												-9	34881.7	34.8817	675.107	0.675107			Yes
367	2016-06-21	12:00	Washington/Oregon	Newport (Yaquina Head)	44.6748	-124.079	Oo	Transient	Inner Coast Transient	8	8	T049B													-6	38265.8	38.2658	804.813	0.804813			Yes
377	2019-06-27	9:00	Washington/Oregon	Newport (Yaquina Bay)	44.6122	-124.078	Oo	Transient	Inner Coast Transient	10	10														-10	41377.3	41.3773	988.182	0.988182			Yes
377	2019-06-27	9:00	Washington/Oregon	Newport (Yaquina Bay)	44.6122	-124.078	Oo	Transient	Inner Coast Transient	10	10														-10	41377.3	41.3773	988.182	0.988182			Yes
1078	2019-06-28	11:30	Washington/Oregon	Cape Meares	45.4863	-123.98	Oo	Transient	Inner Coast Transient	10	10	T049B													-10	31540.1	31.5401	427.628	0.427628			Yes
1078	2019-06-28	11:30	Washington/Oregon	Cape Meares	45.4863	-123.98	Oo	Transient	Inner Coast Transient	10	10	T049B													-10	31540.1	31.5401	427.628	0.427628			Yes
391	2017-05-27	12:00:00 PM	Washington/Oregon	Otter Rock	44.7542	-124.072	Oo	Transient	Inner Coast Transient	3	3														-5	32776.5	32.7765	78.9984	0.0789984			Yes
402	2022-06-03	1:13:00 PM	Washington/Oregon	Yaquina Head Lighthouse	44.6752	-124.092	Oo	Transient	Inner Coast Transient	5	5	T051													-19	36949.6	36.9496	1719.65	1.71965			Yes
404	2022-06-05	6:40:00 AM	Washington/Oregon	Depoe Bay	44.8042	-124.067	Oo	Transient	Inner Coast Transient	4	4														-1	30062.6	30.0626	1	0.001			Yes
426	2023-04-25	3:31:00 PM	Washington/Oregon	Newport (Crabbing Pier)	44.6262	-124.055	Oo	Transient	Inner Coast Transient	6	4														-7	42790.6	42.7906	566.06	0.56606			Yes
433	2023-05-09	8:50:00 AM	Washington/Oregon	Cape Foulweather	44.7718	-124.077	Oo	Transient	Inner Coast Transient	3	3														-12	31461.9	31.4619	143.12	0.14312			Yes
1286	2022-06-06	8:00:00 AM	Washington/Oregon	Pacific City	45.2055	-123.992	Oo	Transient	Inner Coast Transient	4	4														-27	24878.6	24.8786	1344.16	1.34416			Yes
367	2016-06-21	12:00	Washington/Oregon	Newport (Yaquina Head)	44.6748	-124.079	Oo	Transient	Inner Coast Transient	8	8	T049B													-6	38265.8	38.2658	804.813	0.804813			Yes
376	2019-06-16	12:00	Washington/Oregon	Depoe Bay	44.815	-124.072	Oo	Transient	Inner Coast Transient	3	3														-17	29307.4	29.3074	222.318	0.222318			Yes
377	2019-06-27	9:00	Washington/Oregon	Newport (Yaquina Bay)	44.6122	-124.078	Oo	Transient	Inner Coast Transient	10	10														-10	41377.3	41.3773	988.182	0.988182			Yes
1078	2019-06-28	11:30	Washington/Oregon	Cape Meares	45.4863	-123.98	Oo	Transient	Inner Coast Transient	10	10	T049B													-10	31540.1	31.5401	427.628	0.427628			Yes
391	2017-05-27	12:00:00 PM	Washington/Oregon	Otter Rock	44.7542	-124.072	Oo	Transient	Inner Coast Transient	3	3														-5	32776.5	32.7765	78.9984	0.0789984			Yes
402	2022-06-03	1:13:00 PM	Washington/Oregon	Yaquina Head Lighthouse	44.6752	-124.092	Oo	Transient	Inner Coast Transient	5	5	T051													-19	36949.6	36.9496	1719.65	1.71965			Yes
404	2022-06-05	6:40:00 AM	Washington/Oregon	Depoe Bay	44.8042	-124.067	Oo	Transient	Inner Coast Transient	4	4														-1	30062.6	30.0626	1	0.001			Yes
426	2023-04-25	3:31:00 PM	Washington/Oregon	Newport (Crabbing Pier)	44.6262	-124.055	Oo	Transient	Inner Coast Transient	6	4														-7	42790.6	42.7906	566.06	0.56606			Yes
433	2023-05-09	8:50:00 AM	Washington/Oregon	Cape Foulweather	44.7718	-124.077	Oo	Transient	Inner Coast Transient	3	3														-12	31461.9	31.4619	143.12	0.14312			Yes
1286	2022-06-06	8:00:00 AM	Washington/Oregon	Pacific City	45.2055	-123.992	Oo	Transient	Inner Coast Transient	4	4														-27	24878.6	24.8786	1344.16	1.34416			Yes
367	2016-06-21	12:00	Washington/Oregon	Newport (Yaquina Head)	44.6748	-124.079	Oo	Transient	Inner Coast Transient	8	8	T049B													-6	38265.8	38.2658	804.813	0.804813			Yes
373	2018-06-04	12:00	Washington/Oregon	Yaquina Bay	44.6227	-124.057	Oo	Transient	Inner Coast Transient	5	5	T050													-10	42599.5	42.5995	514.391	0.514391			Yes
376	2019-06-16	12:00	Washington/Oregon	Depoe Bay	44.815	-124.072	Oo	Transient	Inner Coast Transient	3	3														-17	29307.4	29.3074	222.318	0.222318			Yes
377	2019-06-27	9:00	Washington/Oregon	Newport (Yaquina Bay)	44.6122	-124.078	Oo	Transient	Inner Coast Transient	10	10														-10	41377.3	41.3773	988.182	0.988182			Yes
1078	2019-06-28	11:30	Washington/Oregon	Cape Meares	45.4863	-123.98	Oo	Transient	Inner Coast Transient	10	10	T049B													-10	31540.1	31.5401	427.628	0.427628			Yes
402	2022-06-03	1:13:00 PM	Washington/Oregon	Yaquina Head Lighthouse	44.6752	-124.092	Oo	Transient	Inner Coast Transient	5	5	T051													-19	36949.6	36.9496	1719.65	1.71965			Yes
404	2022-06-05	6:40:00 AM	Washington/Oregon	Depoe Bay	44.8042	-124.067	Oo	Transient	Inner Coast Transient	4	4														-1	30062.6	30.0626	1	0.001			Yes
426	2023-04-25	3:31:00 PM	Washington/Oregon	Newport (Crabbing Pier)	44.6262	-124.055	Oo	Transient	Inner Coast Transient	6	4														-7	42790.6	42.7906	566.06	0.56606			Yes
1286	2022-06-06	8:00:00 AM	Washington/Oregon	Pacific City	45.2055	-123.992	Oo	Transient	Inner Coast Transient	4	4														-27	24878.6	24.8786	1344.16	1.34416			Yes
401	2022-06-03	12:30:00 PM	Washington/Oregon	Depoe Bay (Rocky Creek)	44.7833	-124.083	Oo	Transient	Inner Coast Transient	2	2	T049C													-18	30678.5	30.6785	632.356	0.632356			Yes
405	2022-06-06	5:30:00 AM	Washington/Oregon	Florence (Siuslaw River)	43.9942	-124.121	Oo	Transient	Inner Coast Transient	2	2	T049C													-7	37935.8	37.9358	1	0.001			Yes
423	2023-04-23	7:20:00 PM	Washington/Oregon	Depoe Bay	44.8087	-124.068	Oo	Transient	Inner Coast Transient	2	2	T049C													-2	29826.7	29.8267	132.217	0.132217			Yes
1307	2023-04-17	1:00:00 PM	Washington/Oregon	Tillamook Bay	45.5545	-123.924	Oo	Transient	Inner Coast Transient	2	2														-4	38360.2	38.3602	892.7	0.8927			Yes
396	2022-05-16	10:00:00 AM	Washington/Oregon	Depoe Bay	44.8093	-124.08	Oo	Transient	Inner Coast Transient	11	11	T050	T051												-21	28975.2	28.9752	904.424	0.904424			Yes
1281	2022-05-19	3:30:00 PM	Washington/Oregon	Tillamook Bay	45.5697	-123.963	Oo	Transient	Inner Coast Transient	11	11	T050	T051												-9	34881.7	34.8817	675.107	0.675107			Yes
382	2021-05-22	11:00	Washington/Oregon	Depoe Bay (Whale Point)	44.819	-124.067	Oo	Transient	Inner Coast Transient	6	6														0	29128.5	29.1285	1	0.001			Yes
1212	2021-05-23	10:00	Washington/Oregon	Tillamook (Garibaldi)	45.5637	-123.939	Oo	Transient	Inner Coast Transient	6	6														-9	36767	36.767	536.224	0.536224			Yes
394	2022-05-12	7:00:00 PM	Washington/Oregon	Coos Bay	44.6169	-124.024	Oo	Transient	Inner Coast Transient	2	2	T050													-5	45309	45.309	745.302	0.745302			Yes
395	2022-05-13	8:00:00 PM	Washington/Oregon	Coos Bay	43.3768	-124.212	Oo	Transient	Inner Coast Transient	2	2	T050													-7	39675	39.675	379.488	0.379488			Yes
407	2022-06-08	11:50:00 AM	Washington/Oregon	Depoe Bay	44.8048	-124.072	Oo	Transient	Inner Coast Transient	7	7	T073B													-14	29778.9	29.7789	86.3209	0.0863209			Yes
396	2022-05-16	10:00:00 AM	Washington/Oregon	Depoe Bay	44.8093	-124.08	Oo	Transient	Inner Coast Transient	11	11	T050	T051												-21	28975.2	28.9752	904.424	0.904424			Yes
397	2022-05-21	4:30:00 PM	Washington/Oregon	Coos Bay	43.3823	-124.294	Oo	Transient	Inner Coast Transient	6	6	T051													-6	27681.5	27.6815	769.163	0.769163			Yes
407	2022-06-08	11:50:00 AM	Washington/Oregon	Depoe Bay	44.8048	-124.072	Oo	Transient	Inner Coast Transient	7	7	T073B													-14	29778.9	29.7789	86.3209	0.0863209			Yes
412	2022-06-18	12:00:00 PM	Washington/Oregon	Florence (Siuslaw River)	44.01	-124.13	Oo	Transient	Inner Coast Transient	5	5														-7	37935.8	37.9358	1	0.001			Yes
431	2023-05-08	2:44:00 PM	Washington/Oregon	Lincoln City	44.9674	-124.023	Oo	Transient	Inner Coast Transient	12	12	T068B													-6	26371.9	26.3719	181.819	0.181819			Yes
437	2023-05-26	8:32:00 PM	Washington/Oregon	Florence (Siuslaw River)	44.008	-124.13	Oo	Transient	Inner Coast Transient	6	6														-6	37935.8	37.9358	30.1802	0.0301802			Yes
442	2023-06-16	11:30:00 AM	Washington/Oregon	Cannon Beach (Haystack Rock)	43.0857	-124.44	Oo	Transient	Inner Coast Transient	6	6														-4	22213.8	22.2138	224.496	0.224496			Yes
1281	2022-05-19	3:30:00 PM	Washington/Oregon	Tillamook Bay	45.5697	-123.963	Oo	Transient	Inner Coast Transient	11	11	T050	T051												-9	34881.7	34.8817	675.107	0.675107			Yes
1283	2022-05-27	8:00:00 PM	Washington/Oregon	Tillamook Bay	45.5645	-123.946	Oo	Transient	Inner Coast Transient	5	5														-11	36116.4	36.1164	221.174	0.221174			Yes
373	2018-06-04	12:00	Washington/Oregon	Yaquina Bay	44.6227	-124.057	Oo	Transient	Inner Coast Transient	5	5	T050													-10	42599.5	42.5995	514.391	0.514391			Yes
374	2019-06-04	12:00:00	Washington/Oregon	Florence (Siuslaw River)	44.0166	-124.135	Oo	Transient	Inner Coast Transient	5	5														0	37928.7	37.9287	1	0.001			Yes
382	2021-05-22	11:00	Washington/Oregon	Depoe Bay (Whale Point)	44.819	-124.067	Oo	Transient	Inner Coast Transient	6	6														0	29128.5	29.1285	1	0.001			Yes
1212	2021-05-23	10:00	Washington/Oregon	Tillamook (Garibaldi)	45.5637	-123.939	Oo	Transient	Inner Coast Transient	6	6														-9	36767	36.767	536.224	0.536224			Yes
396	2022-05-16	10:00:00 AM	Washington/Oregon	Depoe Bay	44.8093	-124.08	Oo	Transient	Inner Coast Transient	11	11	T050	T051												-21	28975.2	28.9752	904.424	0.904424			Yes
397	2022-05-21	4:30:00 PM	Washington/Oregon	Coos Bay	43.3823	-124.294	Oo	Transient	Inner Coast Transient	6	6	T051													-6	27681.5	27.6815	769.163	0.769163			Yes
407	2022-06-08	11:50:00 AM	Washington/Oregon	Depoe Bay	44.8048	-124.072	Oo	Transient	Inner Coast Transient	7	7	T073B													-14	29778.9	29.7789	86.3209	0.0863209			Yes
412	2022-06-18	12:00:00 PM	Washington/Oregon	Florence (Siuslaw River)	44.01	-124.13	Oo	Transient	Inner Coast Transient	5	5														-7	37935.8	37.9358	1	0.001			Yes
431	2023-05-08	2:44:00 PM	Washington/Oregon	Lincoln City	44.9674	-124.023	Oo	Transient	Inner Coast Transient	12	12	T068B													-6	26371.9	26.3719	181.819	0.181819			Yes
437	2023-05-26	8:32:00 PM	Washington/Oregon	Florence (Siuslaw River)	44.008	-124.13	Oo	Transient	Inner Coast Transient	6	6														-6	37935.8	37.9358	30.1802	0.0301802			Yes
442	2023-06-16	11:30:00 AM	Washington/Oregon	Cannon Beach (Haystack Rock)	43.0857	-124.44	Oo	Transient	Inner Coast Transient	6	6														-4	22213.8	22.2138	224.496	0.224496			Yes
[truncated: 11,152 more rows]
